# Supplementary material for: Large-scale cortical functional networks are organized in structured cycles
Source: Nat Neurosci. 2025 Aug 27;28(10):2118–28. doi: 10.1038/s41593-025-02052-8 (PMC12497652; doi:10.1038/s41593-025-02052-8)
Supplement: Supplementary file 4 — Statistical source data. [file 41593_2025_2052_MOESM4_ESM.zip › figure1_mean_asym.csv]

NaN	-0.11736	0.068751	-0.034539	0.1237	-0.066942	0.037299	-0.14804	0.15452	-0.0072269	-0.030967	-0.0059507
0.27109	NaN	0.076184	0.05542	0.1347	-0.13209	-0.077262	-0.10122	0.064964	0.043136	-0.04644	-0.011934
-0.1656	-0.16493	NaN	-0.015504	0.025077	-0.02	0.053062	-0.041475	0.089399	-0.0072846	0.0157	0.066949
0.0044932	-0.086072	-0.051543	NaN	0.082115	-0.019371	-0.031456	-0.050971	0.060712	0.044394	0.012951	0.040484
-0.16954	-0.10218	-0.031423	-0.056233	NaN	-0.0066556	0.056044	-0.053262	0.10149	0.0010124	0.016955	0.045763
0.21916	0.20613	0.031488	0.024601	0.037883	NaN	-0.15429	0.0037942	-0.048771	0.018816	-0.022885	-0.090519
0.044518	0.12991	-0.095796	-0.028142	-0.064591	0.11605	NaN	0.10063	-0.038305	-0.033716	0.01223	-0.089027
0.2477	0.083514	0.028911	0.03007	0.11616	-0.03859	-0.12315	NaN	-0.064767	0.0025991	-0.06146	-0.044395
-0.19777	0.0074461	-0.071143	-0.056552	-0.13479	0.09662	0.039165	0.06534	NaN	-0.021485	0.050117	0.015681
-0.056972	-0.036883	0.039407	-0.049566	0.0020889	-0.0086448	0.023002	-0.016923	0.043822	NaN	0.0027168	0.019112
0.072209	0.061077	0.0021763	-0.017162	-0.021604	0.04017	-0.014208	0.053916	-0.060721	-0.011171	NaN	-0.036069
0.0048487	0.039406	-0.10811	-0.078478	-0.083902	0.12813	0.08293	0.012553	-0.0043451	-0.065233	0.014673	NaN
