# Supplementary material for: Large-scale cortical functional networks are organized in structured cycles
Source: Nat Neurosci. 2025 Aug 27;28(10):2118–28. doi: 10.1038/s41593-025-02052-8 (PMC12497652; doi:10.1038/s41593-025-02052-8)
Supplement: Supplementary file 5 — Statistical source data. [file 41593_2025_2052_MOESM5_ESM.zip]

Archive with 6 entries (6 files):
- figure2_study1_bestseq_cw.csv
- figure2_study1_mean_asym.csv
- figure2_study3_bestseq_cw.csv
- figure2_study3_mean_asym.csv
- figure2_study6_bestseq_cw.csv
- figure2_study6_mean_asym.csv
