# Supplementary material for: Large-scale cortical functional networks are organized in structured cycles
Source: Nat Neurosci. 2025 Aug 27;28(10):2118–28. doi: 10.1038/s41593-025-02052-8 (PMC12497652; doi:10.1038/s41593-025-02052-8)
Supplement: Supplementary file 5 — Statistical source data. [file 41593_2025_2052_MOESM5_ESM.zip › figure2_study3_mean_asym.csv]

NaN	-0.066628	0.038365	-0.0064219	0.094428	0.026633	0.028737	-0.03201	0.033655	0.0070495	0.014285	-0.034149
0.1439	NaN	0.0019785	0.066389	0.11469	-0.0061147	-0.029694	-0.045769	0.014825	0.049231	-0.12808	-0.014757
-0.15708	-0.049575	NaN	-0.10939	0.0081942	0.013303	0.048441	-0.030705	0.073828	-0.016852	0.084704	0.012605
0.0081968	-0.068668	0.03361	NaN	0.052121	0.020371	-0.00018712	-0.086666	0.054677	0.024413	-0.03867	0.057468
-0.20332	-0.045923	-0.012754	-0.041568	NaN	0.00089606	0.053295	-0.0027017	0.0715	-0.0072619	-0.015092	0.043896
-0.077136	0.014468	0.0017144	-0.037799	0.0033368	NaN	0.02269	0.0046141	0.046645	0.018801	0.001447	-0.019864
0.047313	0.056712	-0.0070368	-0.011839	-0.074796	-0.033094	NaN	0.077433	-0.087023	-0.030966	0.10182	-0.056691
0.09414	0.050504	0.057424	0.084191	-0.027572	-0.014783	-0.069436	NaN	-0.018186	0.012537	-0.10365	0.027491
-0.074451	0.037317	-0.077894	-0.099827	-0.08778	-0.035147	0.090689	0.061613	NaN	-0.050292	0.10185	-0.024606
-0.037201	-0.044737	0.012659	-0.027371	-0.0015436	-0.013837	0.020206	-0.0099734	0.075695	NaN	-0.074955	0.054849
0.022079	0.18301	-0.050108	0.024784	0.0068937	-0.034492	-0.10677	0.085591	-0.075333	0.030506	NaN	-0.044128
0.018314	0.020732	-0.032462	-0.087207	-0.055456	-0.0084156	0.065735	0.010185	0.024326	-0.055014	0.050776	NaN
