# Supplementary material for: Large-scale cortical functional networks are organized in structured cycles
Source: Nat Neurosci. 2025 Aug 27;28(10):2118–28. doi: 10.1038/s41593-025-02052-8 (PMC12497652; doi:10.1038/s41593-025-02052-8)
Supplement: Supplementary file 5 — Statistical source data. [file 41593_2025_2052_MOESM5_ESM.zip › figure2_study6_mean_asym.csv]

NaN	-0.090961	0.082836	-0.020035	0.099371	-0.031216	-0.010403	0.0074392	0.018969	0.040103	-0.050585	0.037978
0.19873	NaN	0.07191	0.036236	0.076247	-0.09891	-0.078534	-0.037461	-0.010445	0.051884	-0.014879	-0.00803
-0.19268	-0.10642	NaN	-0.051178	-0.0027865	0.012502	0.065906	0.036829	0.068609	-0.02189	0.0095979	0.093817
0.036194	-0.041212	0.031267	NaN	0.034408	-0.057664	-0.015825	-0.0055528	-0.0005575	0.022668	-0.016566	0.05795
-0.098318	-0.028293	-0.0025577	-0.016067	NaN	-0.036384	0.0094501	0.019065	0.029283	-0.0032668	-0.0087253	0.075916
0.12907	0.14007	-0.050147	0.065652	0.010776	NaN	-0.10197	-0.048811	-0.043714	0.036734	0.01834	-0.062246
0.076273	0.088744	-0.10723	0.037622	-0.052446	0.064589	NaN	0.003427	-0.048181	-0.024283	0.011903	-0.092974
0.058252	0.064675	-0.065476	0.0095043	-0.048664	0.025793	0.0086206	NaN	-0.021544	-0.018181	-0.0091961	-0.03201
-0.018473	0.024432	-0.10834	0.0090488	-0.054089	0.035578	0.029339	0.03175	NaN	-0.034367	0.012103	-0.0041315
-0.00099388	-0.029164	0.019967	-0.012894	0.026175	-0.055814	-0.0042181	-0.0020933	0.020675	NaN	-0.012061	0.062997
0.13311	0.024038	-0.036367	0.016671	0.0044123	-0.03807	-0.030378	-0.0041752	-0.004898	0.0067063	NaN	-0.003245
-0.037207	0.036515	-0.12244	-0.040368	-0.085397	0.064719	0.10224	0.041761	0.0095172	-0.070385	-0.0019401	NaN
