# Supplementary material for: Large-scale cortical functional networks are organized in structured cycles
Source: Nat Neurosci. 2025 Aug 27;28(10):2118–28. doi: 10.1038/s41593-025-02052-8 (PMC12497652; doi:10.1038/s41593-025-02052-8)
Supplement: Supplementary file 6 — Statistical source data. [file 41593_2025_2052_MOESM6_ESM.zip]

Archive with 6 entries (6 files):
- figure3_bestseq.csv
- figure3_cycle_strength.csv
- figure3_interval_times.csv
- figure3_permutations.csv
- figure3_pval.csv
- figure3_significant_arrows.csv
