# Supplementary material for: Large-scale cortical functional networks are organized in structured cycles
Source: Nat Neurosci. 2025 Aug 27;28(10):2118–28. doi: 10.1038/s41593-025-02052-8 (PMC12497652; doi:10.1038/s41593-025-02052-8)
Supplement: Supplementary file 6 — Statistical source data. [file 41593_2025_2052_MOESM6_ESM.zip › figure3_cycle_strength.csv]

-0.033188	-0.03031	-0.031593	0.056741	0.12223
0.001588	-0.0089183	0.016147	0.12657	0.097099
0.054841	-0.079279	0.018719	0.0014874	0.0029668
-0.013078	0.04715	0.11023	0.059388	0.036976
-0.05118	0.046043	0.06825	0.040089	0.063846
0.047401	-0.049474	0.042609	-0.027362	-0.022679
0.039513	-0.0012372	-0.01112	0.0977	0.13638
-0.05967	0.060094	-0.018656	0.082124	-0.026706
-0.031275	0.026763	0.048915	0.044115	0.029314
0.063873	0.061828	-0.031473	0.025761	0.012346
-0.010869	0.063336	-0.007883	0.08409	0.11129
0.018118	-0.018873	0.074274	-0.0015744	0.016877
0.0052675	-0.016407	0.022892	0.051358	0.093253
0.053641	0.039801	-0.016641	0.046891	0.057554
-0.013506	-0.07759	0.091272	0.08597	0.10715
-0.019707	-0.047021	0.0012672	0.030697	0.14056
0.014833	0.062159	0.061615	0.088845	0.094623
-0.027094	-0.015567	0.078951	0.12212	0.058473
0.044546	0.12414	0.035673	0.06108	0.11672
0.028383	0.077813	-0.0014863	0.041903	0.083571
0.083671	-0.0026885	-0.10505	-0.081725	-0.038767
-0.032951	0.027301	-0.0078635	0.056583	0.17764
-0.0047614	-0.11334	-0.019166	0.07715	0.1354
-0.030015	0.031852	-0.046502	0.0067581	0.11583
0.10888	0.044789	0.076574	0.056057	0.13868
0.028309	0.064304	0.10725	-0.0020548	0.087513
-0.071778	-0.051551	0.051213	0.14794	0.10503
-0.051059	0.025176	-0.0097798	0.14895	0.091586
0.0013128	-0.0012979	0.032864	0.0006302	0.20455
-0.010756	-0.0099219	0.029265	0.078482	0.095965
0.10353	0.097743	0.10895	0.023067	0.085768
-0.019433	0.03714	0.015913	0.0073929	0.070808
-0.074515	0.033296	0.012093	0.045807	0.075283
-0.040309	0.037935	0.023684	0.037466	0.13264
0.012273	0.04485	0.0060218	0.026874	0.030887
0.075897	-0.02673	-0.062774	0.039089	0.16292
0.091221	0.074157	0.0089608	0.11535	0.091549
0.03207	0.073177	-0.0073367	0.10551	0.15196
0.031856	0.019045	0.070178	0.013741	0.0833
-0.001817	0.048563	0.07716	0.044961	0.14739
-0.032806	0.015587	0.047181	0.089909	0.069882
-0.020217	-0.042212	0.07049	0.13228	0.1159
0.096549	0.14257	0.0083815	0.062377	0.14283
0.0028751	0.051451	-0.050487	0.071397	0.043833
0.026531	-0.091039	0.058066	0.064797	0.087091
0.04237	-0.002519	0.024634	0.016665	0.062175
0.016687	-0.019865	0.0038599	0.014451	0.047837
-0.046858	-0.060907	0.038107	0.095076	0.092833
0.01079	0.022633	-0.02024	0.069802	0.16955
-0.03433	0.020602	-0.037479	0.076726	0.067687
0.0090761	-0.062758	0.018826	-0.022347	0.13562
-0.067599	0.031776	-0.10092	-0.025575	0.050145
0.012578	0.02252	-0.016684	0.028894	0.0023459
0.010103	0.03096	0.0093727	0.10353	0.06825
-0.040969	-0.025086	0.0081434	0.0057705	0.078348
