# Supplementary material for: Large-scale cortical functional networks are organized in structured cycles
Source: Nat Neurosci. 2025 Aug 27;28(10):2118–28. doi: 10.1038/s41593-025-02052-8 (PMC12497652; doi:10.1038/s41593-025-02052-8)
Supplement: Supplementary file 6 — Statistical source data. [file 41593_2025_2052_MOESM6_ESM.zip › figure3_interval_times.csv]

411	0.16767	0.44612	1.0156	2.5588
327	0.12176	0.35314	1.0174	3.8021
243	0.12634	0.29503	0.71699	2.4505
159	0.18931	0.44422	1.0907	2.9174
75	0.13447	0.31664	0.87545	2.859
0.10213	0.48578	0.86436	1.4893	4.1019
0.054304	0.16039	0.45945	1.0535	2.9113
0.053086	0.13673	0.3242	0.74145	3.105
0.05024	0.14583	0.40075	0.95431	3.1178
0.048536	0.1266	0.3	0.80566	2.9278
0.049688	0.12155	0.32071	0.78658	2.5004
0.070701	0.21866	0.53766	1.1854	3.0264
0.052261	0.1535	0.42616	1.0477	3.9035
0.05651	0.18416	0.49026	1.0896	3.4171
0.054358	0.14572	0.31393	0.76075	3.0111
0.049187	0.12337	0.29118	0.82565	2.8973
0.05138	0.13447	0.30463	0.82158	3.0461
0.056851	0.18858	0.50241	1.0738	2.7124
0.050736	0.12884	0.32817	0.92425	3.0723
0.053135	0.14364	0.34564	0.77639	2.214
0.085747	0.30453	0.86242	1.7674	3.7331
0.056057	0.17285	0.47145	1.0615	2.9476
0.048694	0.12606	0.33024	0.8882	2.8339
0.045887	0.11002	0.24288	0.62277	3.1313
0.04916	0.12329	0.29148	0.71908	2.7367
0.05181	0.14659	0.37034	0.84322	3.2393
0.050348	0.12692	0.28927	0.72494	2.962
0.048814	0.15752	0.43358	1.1467	4.0321
0.052293	0.14624	0.37059	1.0414	3.4872
0.051967	0.1484	0.42397	0.96896	2.8228
0.051939	0.15078	0.43047	1.0825	2.7786
0.051238	0.14055	0.34446	0.79308	2.4216
0.056184	0.16831	0.49762	1.1513	3.8452
0.04915	0.12945	0.29281	0.76051	2.8239
0.058224	0.1742	0.46722	1.1045	2.8305
0.048077	0.12912	0.34223	0.92379	3.4743
0.053105	0.1444	0.37513	0.91545	3.077
0.050704	0.15287	0.42321	1.0633	3.3113
0.049739	0.15625	0.40262	0.93084	3.4029
0.055049	0.13402	0.31164	0.75313	2.5031
0.053704	0.15096	0.41131	0.93608	2.7056
0.048374	0.12742	0.32062	0.93507	3.5161
0.064255	0.17676	0.54121	1.1689	2.9967
0.04931	0.13475	0.32714	0.75739	2.767
0.050549	0.13472	0.3796	0.99541	2.8907
0.046604	0.13272	0.32259	0.88826	2.7862
0.052803	0.14196	0.36318	0.85675	2.8856
0.050358	0.12973	0.32808	0.72116	2.4422
0.052262	0.15786	0.41859	1.0666	3.6369
0.059336	0.17033	0.3907	0.85286	2.8185
0.056782	0.16488	0.46862	1.1463	2.9759
0.049181	0.12914	0.30091	0.74745	3.578
0.054544	0.15719	0.38629	0.87303	2.7159
0.049397	0.13026	0.297	0.69266	2.7533
0.057306	0.16559	0.38683	0.84449	2.4571
