# Supplementary material for: Large-scale cortical functional networks are organized in structured cycles
Source: Nat Neurosci. 2025 Aug 27;28(10):2118–28. doi: 10.1038/s41593-025-02052-8 (PMC12497652; doi:10.1038/s41593-025-02052-8)
Supplement: Supplementary file 6 — Statistical source data. [file 41593_2025_2052_MOESM6_ESM.zip › figure3_permutations.csv]

-0.0052706	-0.012959	-0.0099887	0.0021607	0.0026217	-0.0056932	0.00035392	-0.017777	0.0068806	0.010962	-0.0071159	0.0053672	-0.0015025	9.1356e-05	-0.0020765	-0.004382	0.011977	0.013357	0.0083294	-0.01168	0.0060773	-0.0035563	0.0009052	0.0080367	-0.0016635	0.0061364	-0.0092006	-0.0053778	-0.0073502	0.016373	-0.00056401	-0.0068374	-0.0046032	-0.0023381	0.0076139	0.0027772	0.0039172	-0.00016167	0.0065391	-0.0031028	0.0016431	-0.0077769	0.0071467	0.00013343	-0.015847	0.0030345	0.0082572	-3.7362e-05	-0.0012452	-0.00014001
0.011133	-0.0052036	-0.0004934	0.0054574	-0.0040673	0.0063585	-0.0061472	-0.0016974	-0.0015787	-0.012991	-0.005002	-0.0093038	-0.0085664	0.0035913	-0.013166	-0.0018662	-0.0032014	0.001007	0.012906	0.0042495	-0.0077588	-0.0030896	0.013594	0.0015534	0.008373	0.0042733	0.0028163	0.0026896	0.011268	-0.01263	-0.00719	0.0034051	0.0050308	-0.0029971	0.0053013	0.0043941	-0.0084229	7.0511e-05	0.0072932	-0.00081452	0.0004806	-0.0022575	-0.001501	0.0054936	0.0031856	0.00058791	0.00030168	0.010954	-0.0052177	0.0088007
0.0035945	0.0057134	0.0010737	-0.010135	0.0099449	-0.0098797	0.0084467	0.0050413	-0.0049528	0.0019657	0.0072198	0.003949	0.0041803	-0.00048769	-0.0065205	0.0033798	0.0061024	-0.00064011	0.010248	-0.0068475	-0.0015877	-0.00041646	-0.0057482	0.0063672	0.0063777	0.017138	-0.0019075	-0.0027708	-0.0020551	0.00084378	0.00032612	0.0016348	0.0036042	0.009161	0.012562	-0.0047181	-0.0020949	-0.012626	-0.0038032	0.010767	0.00025029	0.006862	0.0067785	-0.0073213	-0.012483	0.0061795	-0.012859	0.008628	-0.0025483	-0.014235
-0.00095197	-0.0081256	0.0088545	-0.0038548	0.0011459	0.0018635	0.0076812	0.0066053	-0.0073074	0.0038273	0.0043926	0.0024085	-0.0031999	-0.0075633	-0.0041707	-0.0049631	-0.0088757	0.00058697	0.011644	-0.0029591	0.0024707	-0.0011512	0.0024382	0.010662	0.0055529	0.012807	0.0029522	0.0047535	-0.0018199	0.0029534	0.0087444	0.0018669	0.00082893	-0.00086464	0.0085983	-0.0034026	-0.0042379	-0.001402	0.00064414	0.00015571	0.00094294	0.0010558	0.0018392	0.0013781	0.0019563	-0.0072312	0.0030364	0.0030449	0.0013849	3.4055e-05
-0.001794	0.0014285	0.0011241	-0.0007246	-0.0013178	0.0012459	0.0051258	0.0018393	5.7082e-05	0.002182	0.0075534	0.0039426	0.0014282	-0.0032156	0.0050947	-0.0014598	-0.0056191	-0.0062005	0.002519	-0.0031471	0.0014765	0.0014544	-0.0027267	-0.00030182	0.00085975	0.0052334	-0.0011505	0.00038925	-0.00036451	-0.0029822	-0.0015047	0.0049762	0.00081745	-0.0045106	0.0036909	-0.0028043	0.004646	0.0014633	0.0036853	-0.0076319	-0.0030145	0.00036002	-0.0041174	-0.0024927	-0.0043293	-0.00054238	0.0050119	0.0043104	0.0043656	9.6473e-05
[truncated: 950 more columns]
