# Supplementary material for: Large-scale cortical functional networks are organized in structured cycles
Source: Nat Neurosci. 2025 Aug 27;28(10):2118–28. doi: 10.1038/s41593-025-02052-8 (PMC12497652; doi:10.1038/s41593-025-02052-8)
Supplement: Supplementary file 7 — Statistical source data. [file 41593_2025_2052_MOESM7_ESM.zip]

Archive with 7 entries (7 files):
- figure4_bestseq.csv
- figure4_coh.csv
- figure4_cohAvg_freq.csv
- figure4_f.csv
- figure4_pow.csv
- figure4_powAvg_freq.csv
- figure4_powAvg_topo.csv
