# Supplementary material for: Large-scale cortical functional networks are organized in structured cycles
Source: Nat Neurosci. 2025 Aug 27;28(10):2118–28. doi: 10.1038/s41593-025-02052-8 (PMC12497652; doi:10.1038/s41593-025-02052-8)
Supplement: Supplementary file 7 — Statistical source data. [file 41593_2025_2052_MOESM7_ESM.zip › figure4_coh.csv]

0.13626	0.091508	0.11366	0.073749	0.071503	0.067734	0.070134	0.065676	0.067562	0.066204	0.062974	0.062081
0.13811	0.092329	0.11561	0.074823	0.07269	0.068832	0.070799	0.066705	0.068255	0.067318	0.064054	0.063
0.13798	0.092637	0.1163	0.075296	0.073221	0.069142	0.071094	0.06728	0.068632	0.067903	0.064701	0.063435
0.13706	0.092239	0.11546	0.075327	0.073386	0.069005	0.071056	0.06744	0.068537	0.068135	0.065032	0.063539
0.13448	0.091432	0.11219	0.074664	0.072809	0.068219	0.070359	0.066998	0.067676	0.067694	0.064599	0.062785
0.13184	0.090746	0.10764	0.073773	0.072276	0.067449	0.069601	0.06649	0.066638	0.067072	0.064055	0.061907
0.13024	0.090601	0.10346	0.072913	0.071878	0.067039	0.069078	0.06629	0.065815	0.066494	0.063653	0.061139
0.12952	0.091268	0.099605	0.072463	0.071605	0.066935	0.068932	0.06625	0.065262	0.066229	0.063436	0.06073
0.12974	0.092325	0.096361	0.072274	0.071445	0.06697	0.068651	0.066331	0.064941	0.065988	0.063301	0.060332
0.13019	0.09402	0.0936	0.072253	0.071469	0.067138	0.068435	0.066563	0.064575	0.066005	0.06323	0.060089
0.13142	0.096754	0.09121	0.072593	0.071705	0.067477	0.068038	0.066955	0.064305	0.065936	0.063243	0.060043
0.13271	0.10004	0.089267	0.073541	0.072267	0.068025	0.06779	0.067738	0.063984	0.066026	0.063305	0.06023
0.1338	0.10369	0.087923	0.075124	0.072749	0.068741	0.067745	0.06901	0.063887	0.066025	0.063388	0.060647
0.1345	0.10734	0.087051	0.076738	0.073292	0.069561	0.067747	0.070541	0.063887	0.065968	0.063378	0.061276
0.13537	0.11042	0.086306	0.07834	0.073825	0.070501	0.067718	0.072313	0.063772	0.065896	0.063368	0.061944
0.13616	0.11203	0.085552	0.079717	0.074073	0.07129	0.067805	0.073689	0.063592	0.065794	0.063395	0.06244
0.13685	0.113	0.08483	0.080575	0.0744	0.072043	0.067909	0.074486	0.063537	0.065551	0.063222	0.062591
0.13646	0.11288	0.084094	0.080969	0.074454	0.072425	0.067815	0.074948	0.063211	0.065277	0.06287	0.062549
0.13556	0.1121	0.083306	0.080786	0.073992	0.072597	0.067809	0.074884	0.062855	0.064931	0.062472	0.062211
0.13406	0.10949	0.082661	0.079863	0.073448	0.072377	0.067567	0.074346	0.062508	0.064298	0.061932	0.061691
0.13258	0.10634	0.081655	0.078382	0.072752	0.071904	0.067306	0.073322	0.061964	0.063588	0.061349	0.060948
0.13129	0.1025	0.080739	0.076432	0.071957	0.071334	0.066888	0.071615	0.06148	0.062964	0.060708	0.060001
0.13011	0.098521	0.07979	0.074324	0.071156	0.070337	0.066513	0.06948	0.061007	0.062307	0.060085	0.059002
0.12876	0.096284	0.078995	0.072648	0.070348	0.069673	0.066119	0.067869	0.060566	0.06171	0.059431	0.058174
0.12767	0.094841	0.078353	0.071549	0.069397	0.069073	0.065754	0.066648	0.060143	0.061074	0.059021	0.05768
0.12698	0.094029	0.077767	0.070609	0.068709	0.068562	0.065459	0.065915	0.059794	0.060558	0.058728	0.057203
0.1264	0.093574	0.077152	0.070072	0.068166	0.068325	0.065148	0.065265	0.059699	0.060076	0.058423	0.056897
0.12605	0.093681	0.076528	0.069643	0.067658	0.068193	0.065109	0.064971	0.059436	0.059647	0.058218	0.056421
0.12548	0.093869	0.075991	0.069251	0.067339	0.068501	0.06517	0.06483	0.059395	0.059366	0.057963	0.056241
0.12454	0.094292	0.075756	0.068909	0.067025	0.068686	0.065101	0.064975	0.059427	0.05922	0.057834	0.0561
0.12366	0.094523	0.075645	0.068416	0.066871	0.068977	0.065248	0.06508	0.059551	0.059098	0.057723	0.055937
0.12276	0.094417	0.075601	0.068195	0.066966	0.069155	0.065488	0.065019	0.059684	0.058993	0.057529	0.055802
0.12205	0.094119	0.075616	0.068024	0.066864	0.069204	0.065595	0.064973	0.059961	0.058965	0.057467	0.055702
0.12134	0.093605	0.075812	0.0679	0.066639	0.069276	0.065798	0.064925	0.060264	0.058886	0.057454	0.055763
0.12054	0.092973	0.075979	0.067731	0.066466	0.069546	0.065918	0.06465	0.060399	0.058849	0.057318	0.055866
0.11971	0.092241	0.076199	0.067616	0.066274	0.069514	0.066234	0.064615	0.060678	0.058869	0.057271	0.055894
0.11875	0.091444	0.076274	0.067455	0.066081	0.069391	0.066595	0.064498	0.060938	0.058956	0.057407	0.055927
0.1179	0.090341	0.076334	0.067301	0.065876	0.06936	0.066953	0.064229	0.061127	0.059099	0.057458	0.05609
0.11709	0.089633	0.076435	0.067227	0.065765	0.069322	0.067139	0.063952	0.061239	0.059238	0.057654	0.05615
0.11629	0.089203	0.076639	0.067052	0.065714	0.069446	0.06747	0.063758	0.061462	0.059405	0.057793	0.056261
0.11574	0.088631	0.076785	0.066947	0.065683	0.069554	0.067846	0.063557	0.06178	0.059528	0.05799	0.056601
0.11536	0.087997	0.077127	0.066659	0.065534	0.069395	0.068053	0.063537	0.062161	0.05976	0.058097	0.05674
0.11529	0.087481	0.077203	0.066636	0.065616	0.069234	0.068278	0.06356	0.062503	0.059825	0.058262	0.056947
0.11505	0.086992	0.077518	0.06653	0.06573	0.069108	0.068721	0.063524	0.062976	0.060003	0.058343	0.057241
0.11466	0.086857	0.077574	0.066498	0.065865	0.069194	0.069164	0.063605	0.063269	0.060275	0.058622	0.057551
0.11414	0.086954	0.077802	0.066423	0.065816	0.069294	0.069526	0.063737	0.063618	0.060433	0.058909	0.05791
0.11384	0.087304	0.077889	0.066484	0.065734	0.069425	0.070003	0.063855	0.063818	0.060618	0.059324	0.058226
0.1137	0.087117	0.078165	0.066596	0.065783	0.069386	0.070454	0.063947	0.064207	0.061042	0.059547	0.05862
0.11351	0.08715	0.078302	0.066859	0.065941	0.069367	0.070808	0.064109	0.06466	0.061405	0.059943	0.059083
0.11344	0.087096	0.078555	0.067131	0.066326	0.069385	0.071321	0.064288	0.064989	0.061596	0.060284	0.0595
0.11316	0.087183	0.078817	0.067442	0.066802	0.069403	0.07151	0.064499	0.065394	0.061973	0.060601	0.05999
0.11317	0.087148	0.078911	0.067703	0.067115	0.069355	0.071882	0.064503	0.065799	0.062192	0.060911	0.060557
0.11279	0.08705	0.079247	0.068242	0.067478	0.069406	0.072355	0.064829	0.066075	0.062538	0.061284	0.060911
0.11243	0.087046	0.079722	0.068482	0.067845	0.06931	0.072793	0.065097	0.066448	0.062798	0.061567	0.061262
0.11265	0.086982	0.080105	0.068844	0.068051	0.069449	0.073153	0.065331	0.066758	0.063074	0.061874	0.061624
0.11266	0.086902	0.080349	0.06911	0.06845	0.069551	0.073492	0.065712	0.066986	0.063456	0.062363	0.062125
0.11273	0.087089	0.080823	0.069408	0.068636	0.06993	0.073819	0.066154	0.06726	0.063826	0.062697	0.062621
0.11273	0.087177	0.081295	0.069582	0.068889	0.070223	0.074172	0.066595	0.067692	0.064229	0.063073	0.062933
0.11293	0.087261	0.081724	0.069771	0.069313	0.07049	0.074601	0.066843	0.06803	0.064732	0.06355	0.063451
0.1131	0.087486	0.082058	0.069964	0.069859	0.070701	0.074841	0.067211	0.068305	0.065135	0.063922	0.063928
0.11325	0.08783	0.082544	0.070225	0.070275	0.070859	0.075098	0.067547	0.068721	0.065517	0.064323	0.064358
0.11346	0.087991	0.083037	0.070564	0.07073	0.071089	0.075534	0.068029	0.069075	0.065896	0.064682	0.064879
0.11367	0.088105	0.083683	0.071095	0.071171	0.071352	0.075832	0.06849	0.069486	0.066415	0.064962	0.065263
0.11406	0.088444	0.084162	0.071571	0.071538	0.071631	0.076156	0.068929	0.069879	0.066855	0.065403	0.065807
0.11447	0.088912	0.084738	0.072036	0.071993	0.072175	0.076621	0.069352	0.070319	0.067218	0.065844	0.066256
0.1147	0.089291	0.085165	0.072563	0.072418	0.072503	0.076984	0.069784	0.070785	0.067655	0.066259	0.066606
0.11512	0.089881	0.085584	0.073258	0.072698	0.072826	0.077501	0.070289	0.071258	0.067946	0.066845	0.067137
0.11546	0.090073	0.086047	0.073683	0.073057	0.073323	0.077863	0.070795	0.071725	0.068254	0.067267	0.067577
0.11588	0.090328	0.08645	0.074162	0.073614	0.073884	0.0783	0.0714	0.072129	0.068715	0.067487	0.068064
0.11617	0.090517	0.086798	0.074525	0.074126	0.074338	0.078806	0.071852	0.072437	0.069166	0.067951	0.068429
0.11647	0.090908	0.087099	0.074996	0.074583	0.074746	0.079227	0.07236	0.072759	0.069584	0.068388	0.068853
0.1169	0.091191	0.087368	0.075587	0.075164	0.075145	0.079585	0.072887	0.073117	0.070084	0.068643	0.06918
0.1171	0.091699	0.087862	0.076018	0.075732	0.075594	0.079972	0.073262	0.073607	0.070454	0.069098	0.069724
0.1172	0.092067	0.088203	0.076564	0.076109	0.075936	0.080342	0.073616	0.073829	0.070656	0.069385	0.070328
0.11741	0.092568	0.088614	0.076867	0.076637	0.076235	0.080717	0.073988	0.074028	0.070977	0.06962	0.070674
0.11752	0.092832	0.088811	0.077193	0.076866	0.076546	0.080813	0.07433	0.074435	0.071253	0.069905	0.071016
0.11774	0.092987	0.089104	0.077558	0.077113	0.076718	0.080956	0.074666	0.074661	0.071391	0.07023	0.071381
0.11772	0.093165	0.089288	0.077804	0.077251	0.076778	0.081033	0.074903	0.074894	0.071473	0.070318	0.071657
0.11762	0.093167	0.089541	0.07801	0.077374	0.076811	0.081174	0.075206	0.075098	0.071717	0.070438	0.071838
0.11759	0.093124	0.089592	0.077994	0.077407	0.076744	0.081208	0.075325	0.07513	0.071789	0.070634	0.071945
0.1176	0.093098	0.089363	0.078001	0.077462	0.076801	0.081401	0.075519	0.075198	0.072013	0.070897	0.072091
0.11706	0.093137	0.089203	0.077987	0.077433	0.076763	0.081483	0.07559	0.075203	0.072156	0.070995	0.072094
0.11678	0.093039	0.088944	0.077857	0.077278	0.076878	0.081379	0.075482	0.075182	0.07208	0.071204	0.072157
0.1164	0.09288	0.088409	0.077742	0.077049	0.076742	0.081238	0.075321	0.075142	0.072267	0.071254	0.072113
0.11561	0.092546	0.088259	0.077566	0.076953	0.076476	0.081164	0.07505	0.075	0.072425	0.071066	0.07214
0.11475	0.092225	0.087928	0.077209	0.076876	0.076241	0.080975	0.074836	0.074941	0.072317	0.071085	0.0721
0.11392	0.091587	0.087511	0.077066	0.076734	0.076015	0.080683	0.074767	0.074821	0.072264	0.071065	0.072163
0.11271	0.090921	0.087069	0.076956	0.07643	0.075683	0.080371	0.074476	0.074938	0.072268	0.071018	0.072017
0.11156	0.090339	0.086702	0.076748	0.076159	0.075336	0.08025	0.074283	0.074881	0.072162	0.071153	0.072003
0.11079	0.089644	0.086134	0.076498	0.075921	0.07513	0.080298	0.073946	0.074788	0.072113	0.071028	0.072041
