# Supplementary material for: Large-scale cortical functional networks are organized in structured cycles
Source: Nat Neurosci. 2025 Aug 27;28(10):2118–28. doi: 10.1038/s41593-025-02052-8 (PMC12497652; doi:10.1038/s41593-025-02052-8)
Supplement: Supplementary file 7 — Statistical source data. [file 41593_2025_2052_MOESM7_ESM.zip › figure4_f.csv]

1.4648	1.9531	2.4414	2.9297	3.418	3.9062	4.3945	4.8828	5.3711	5.8594	6.3477	6.8359	7.3242	7.8125	8.3008	8.7891	9.2773	9.7656	10.254	10.742	11.23	11.719	12.207	12.695	13.184	13.672	14.16	14.648	15.137	15.625	16.113	16.602	17.09	17.578	18.066	18.555	19.043	19.531	20.02	20.508	20.996	21.484	21.973	22.461	22.949	23.438	23.926	24.414	24.902	25.391
[truncated: 40 more columns]
