# Supplementary material for: Large-scale cortical functional networks are organized in structured cycles
Source: Nat Neurosci. 2025 Aug 27;28(10):2118–28. doi: 10.1038/s41593-025-02052-8 (PMC12497652; doi:10.1038/s41593-025-02052-8)
Supplement: Supplementary file 7 — Statistical source data. [file 41593_2025_2052_MOESM7_ESM.zip › figure4_pow.csv]

2.7043e-07	4.3191e-07	1.9356e-07	3.3698e-07	1.6187e-07	1.6696e-07	1.2054e-07	3.0929e-07	9.8033e-08	1.4616e-07	1.5124e-07	2.0475e-07
2.7944e-07	4.0279e-07	1.9306e-07	3.5327e-07	1.6193e-07	1.6397e-07	1.1977e-07	2.8345e-07	9.8828e-08	1.5636e-07	1.4774e-07	2.158e-07
3.0271e-07	3.639e-07	1.8629e-07	3.6765e-07	2.059e-07	1.6532e-07	1.1454e-07	1.8981e-07	1.0912e-07	1.5685e-07	1.6485e-07	2.0968e-07
2.8778e-07	3.3725e-07	1.9957e-07	3.8332e-07	1.5603e-07	1.6612e-07	1.2667e-07	1.8639e-07	1.0949e-07	1.7293e-07	1.5401e-07	2.0542e-07
3.6437e-07	2.6549e-07	2.0295e-07	1.9137e-07	2.4262e-07	2.3526e-07	1.3035e-07	1.5867e-07	1.6745e-07	1.9029e-07	2.2257e-07	1.3639e-07
3.6826e-07	3.0676e-07	2.1656e-07	1.8893e-07	1.7698e-07	2.3241e-07	1.3476e-07	1.6166e-07	1.565e-07	2.7804e-07	1.7966e-07	1.4515e-07
4.8641e-07	2.4054e-07	2.157e-07	2.2614e-07	3.9356e-07	1.9297e-07	1.1252e-07	1.4293e-07	2.0251e-07	1.607e-07	1.9435e-07	1.5228e-07
5.3395e-07	2.9586e-07	2.4396e-07	2.2916e-07	2.1874e-07	1.8595e-07	1.219e-07	1.4468e-07	1.6527e-07	3.0088e-07	1.269e-07	1.677e-07
3.3163e-07	3.0428e-07	1.9414e-07	1.718e-07	1.7965e-07	4.2045e-07	1.1753e-07	1.6708e-07	1.7121e-07	1.4907e-07	2.1203e-07	9.894e-08
3.4446e-07	3.7515e-07	2.0024e-07	1.6496e-07	1.42e-07	4.3124e-07	1.2543e-07	1.6937e-07	1.5821e-07	2.0958e-07	1.5483e-07	1.069e-07
3.1685e-07	5.0371e-07	1.88e-07	1.8287e-07	1.7955e-07	2.1066e-07	1.2146e-07	3.0075e-07	1.1206e-07	1.7129e-07	1.9339e-07	1.2163e-07
3.3382e-07	5.7029e-07	2.0173e-07	1.9384e-07	1.427e-07	1.9778e-07	1.146e-07	3.2492e-07	1.0872e-07	2.0093e-07	1.6312e-07	1.2735e-07
4.6411e-07	3.4361e-07	1.7698e-07	2.684e-07	2.9871e-07	1.7987e-07	1.1662e-07	1.8339e-07	1.2994e-07	1.4647e-07	1.8649e-07	1.6419e-07
3.3988e-07	3.831e-07	2.0197e-07	3.0916e-07	1.611e-07	1.673e-07	1.2107e-07	1.994e-07	1.1563e-07	2.1186e-07	1.5949e-07	1.7649e-07
4.1934e-07	4.324e-07	1.8113e-07	2.2822e-07	2.538e-07	1.7184e-07	1.1681e-07	2.8582e-07	1.2029e-07	1.5257e-07	1.6824e-07	1.4528e-07
3.7987e-07	4.8027e-07	1.98e-07	2.7018e-07	1.5811e-07	1.6087e-07	1.1495e-07	2.8079e-07	1.0927e-07	2.0839e-07	1.4618e-07	1.5861e-07
4.7112e-07	1.8805e-07	3.3204e-07	2.0048e-07	3.5774e-07	1.6912e-07	1.1955e-07	1.421e-07	2.1508e-07	1.5599e-07	1.2803e-07	1.658e-07
4.5706e-07	2.2356e-07	4.0652e-07	2.1654e-07	2.1008e-07	1.7433e-07	1.1823e-07	1.4135e-07	1.9531e-07	2.1919e-07	1.1893e-07	1.7624e-07
2.9743e-07	3.4383e-07	1.9134e-07	1.7621e-07	1.7414e-07	2.7995e-07	1.3779e-07	2.0374e-07	1.5742e-07	2.1977e-07	1.8594e-07	1.2207e-07
2.8674e-07	3.5914e-07	1.9197e-07	1.7243e-07	1.6127e-07	2.9745e-07	1.3761e-07	2.0265e-07	1.4731e-07	2.2657e-07	1.7802e-07	1.1896e-07
5.3382e-07	3.1146e-07	1.7763e-07	1.9317e-07	3.3022e-07	2.1795e-07	1.0912e-07	1.5742e-07	1.5448e-07	1.5223e-07	2.252e-07	1.3187e-07
4.951e-07	3.6645e-07	2.0864e-07	2.0587e-07	1.7531e-07	1.9279e-07	1.1774e-07	1.7291e-07	1.4187e-07	2.802e-07	1.5503e-07	1.4922e-07
3.6335e-07	1.9193e-07	2.8189e-07	1.9228e-07	2.51e-07	1.798e-07	1.4014e-07	1.5164e-07	1.9883e-07	1.7371e-07	1.7066e-07	1.6183e-07
3.4831e-07	2.0821e-07	3.2306e-07	1.9119e-07	1.9074e-07	1.8248e-07	1.3697e-07	1.5101e-07	1.8991e-07	2.1804e-07	1.5534e-07	1.6425e-07
2.6332e-07	3.3137e-07	1.928e-07	4.2155e-07	1.7695e-07	1.678e-07	1.2505e-07	2.019e-07	1.0375e-07	1.4746e-07	1.4827e-07	2.3069e-07
2.5478e-07	3.0642e-07	1.9512e-07	4.1169e-07	1.5666e-07	1.5952e-07	1.2353e-07	1.9042e-07	1.0436e-07	1.5741e-07	1.6804e-07	2.2071e-07
3.3639e-07	2.1247e-07	2.0912e-07	1.8661e-07	2.4087e-07	2.0008e-07	1.4782e-07	1.6591e-07	1.8989e-07	2.0813e-07	1.8236e-07	1.5509e-07
3.2822e-07	2.3538e-07	2.1844e-07	1.9271e-07	1.8675e-07	2.2031e-07	1.4927e-07	1.6998e-07	1.8459e-07	2.3337e-07	1.6764e-07	1.4937e-07
3.6056e-07	1.9248e-07	2.355e-07	1.8968e-07	2.5199e-07	1.9092e-07	1.5324e-07	1.5863e-07	2.0521e-07	2.0123e-07	1.5548e-07	1.712e-07
3.4747e-07	1.9754e-07	2.4813e-07	1.8989e-07	2.207e-07	1.8648e-07	1.4945e-07	1.6168e-07	2.0318e-07	2.2478e-07	1.5537e-07	1.708e-07
3.1195e-07	1.73e-07	4.5541e-07	1.767e-07	2.1145e-07	1.7076e-07	1.3897e-07	1.511e-07	1.9626e-07	1.5e-07	1.385e-07	1.7317e-07
3.2627e-07	1.8805e-07	4.3368e-07	1.781e-07	1.8062e-07	1.7316e-07	1.3689e-07	1.544e-07	1.9649e-07	1.6751e-07	1.4027e-07	1.7703e-07
5.2769e-07	2.6294e-07	1.7771e-07	2.3654e-07	3.9101e-07	1.749e-07	1.0764e-07	1.4468e-07	1.5628e-07	1.6095e-07	1.9483e-07	1.5317e-07
4.3791e-07	3.4656e-07	2.2067e-07	2.6404e-07	1.7723e-07	1.6915e-07	1.1845e-07	1.6208e-07	1.3229e-07	2.6844e-07	1.5111e-07	1.6157e-07
3.1967e-07	1.7508e-07	3.2148e-07	1.8066e-07	2.3434e-07	1.7422e-07	1.4752e-07	1.6431e-07	2.0486e-07	1.7328e-07	1.4716e-07	1.7301e-07
3.3038e-07	1.8217e-07	3.4617e-07	1.8318e-07	1.9606e-07	1.7301e-07	1.4782e-07	1.6274e-07	2.0037e-07	1.8299e-07	1.4488e-07	1.7078e-07
3.0613e-07	4.423e-07	2.1605e-07	2.5054e-07	1.7426e-07	1.8615e-07	1.1954e-07	3.1346e-07	1.1926e-07	1.7038e-07	1.5829e-07	1.6457e-07
3.3262e-07	1.8024e-07	4.0631e-07	1.8451e-07	2.158e-07	1.7915e-07	1.4623e-07	1.6477e-07	2.107e-07	1.6085e-07	1.3305e-07	1.7428e-07
