# Supplementary material for: Large-scale cortical functional networks are organized in structured cycles
Source: Nat Neurosci. 2025 Aug 27;28(10):2118–28. doi: 10.1038/s41593-025-02052-8 (PMC12497652; doi:10.1038/s41593-025-02052-8)
Supplement: Supplementary file 7 — Statistical source data. [file 41593_2025_2052_MOESM7_ESM.zip › figure4_powAvg_freq.csv]

2.7077e-07	2.8048e-07	2.8914e-07	2.9472e-07	2.9101e-07	2.846e-07	2.792e-07	2.7541e-07	2.7269e-07	2.7106e-07	2.7049e-07	2.7104e-07	2.7221e-07	2.7373e-07	2.7539e-07	2.7612e-07	2.7509e-07	2.7214e-07	2.6733e-07	2.6065e-07	2.5274e-07	2.4392e-07	2.3489e-07	2.2687e-07	2.2e-07	2.1397e-07	2.0861e-07	2.0372e-07	1.993e-07	1.9513e-07	1.9105e-07	1.8698e-07	1.8291e-07	1.7885e-07	1.7479e-07	1.7072e-07	1.6665e-07	1.6251e-07	1.5847e-07	1.5452e-07	1.5064e-07	1.4681e-07	1.4302e-07	1.3929e-07	1.3574e-07	1.3228e-07	1.2888e-07	1.2555e-07	1.223e-07	1.1912e-07
[truncated: 40 more columns]
