# Supplementary material for: Large-scale cortical functional networks are organized in structured cycles
Source: Nat Neurosci. 2025 Aug 27;28(10):2118–28. doi: 10.1038/s41593-025-02052-8 (PMC12497652; doi:10.1038/s41593-025-02052-8)
Supplement: Supplementary file 7 — Statistical source data. [file 41593_2025_2052_MOESM7_ESM.zip › figure4_powAvg_topo.csv]

2.0401e-07
2.0315e-07
1.9924e-07
1.961e-07
1.9644e-07
1.9936e-07
2.0735e-07
2.0615e-07
1.9764e-07
2.0125e-07
2.0076e-07
2.0484e-07
2.0144e-07
1.9786e-07
2.0292e-07
2.0345e-07
1.9939e-07
1.9975e-07
1.9708e-07
1.9638e-07
2.019e-07
2.0088e-07
1.9152e-07
1.9165e-07
1.9979e-07
1.9563e-07
1.9324e-07
1.9329e-07
1.9448e-07
1.9418e-07
1.8853e-07
1.8905e-07
2.0236e-07
1.9909e-07
1.8974e-07
1.8893e-07
2.0388e-07
1.9261e-07
