# Supplementary material for: Large-scale cortical functional networks are organized in structured cycles
Source: Nat Neurosci. 2025 Aug 27;28(10):2118–28. doi: 10.1038/s41593-025-02052-8 (PMC12497652; doi:10.1038/s41593-025-02052-8)
Supplement: Supplementary file 8 — Statistical source data. [file 41593_2025_2052_MOESM8_ESM.zip]

Archive with 51 entries (51 files):
- figure5abde_cycle_strength.csv
- figure5abde_cyclerate_mu.csv
- figure5abde_hr.csv
- figure5abde_outliers.csv
- figure5abde_stats_age_beta.csv
- figure5abde_stats_age_coeffcorr.csv
- figure5abde_stats_age_covb.csv
- figure5abde_stats_age_dfe.csv
- figure5abde_stats_age_estdisp.csv
- figure5abde_stats_age_p.csv
- figure5abde_stats_age_resid.csv
- figure5abde_stats_age_resida.csv
- figure5abde_stats_age_residd.csv
- figure5abde_stats_age_residp.csv
- figure5abde_stats_age_s.csv
- figure5abde_stats_age_se.csv
- figure5abde_stats_age_sfit.csv
- figure5abde_stats_age_t.csv
- figure5abde_stats_age_wts.csv
- figure5abde_stats_sex_beta.csv
- figure5abde_stats_sex_coeffcorr.csv
- figure5abde_stats_sex_covb.csv
- figure5abde_stats_sex_dfe.csv
- figure5abde_stats_sex_estdisp.csv
- figure5abde_stats_sex_p.csv
- figure5abde_stats_sex_resid.csv
- figure5abde_stats_sex_resida.csv
- figure5abde_stats_sex_residd.csv
- figure5abde_stats_sex_residp.csv
- figure5abde_stats_sex_s.csv
- figure5abde_stats_sex_se.csv
- figure5abde_stats_sex_sfit.csv
- figure5abde_stats_sex_t.csv
- figure5abde_stats_sex_wts.csv
- figure5abde_subj_age.csv
- figure5abde_subj_gender.csv
- figure5cf_cyclerate_per_session.csv
- figure5cf_cyclestrength_per_session.csv
- figure5cf_h2_cyclerate.csv
- figure5cf_h2_cyclestrength.csv
- figure5cf_mask_dizygotic.csv
- figure5cf_mask_monozygotic.csv
- figure5cf_mask_subject_identity.csv
- figure5cf_pval_cyclerate.csv
- figure5cf_pval_cyclestrength.csv
- figure5g_A.csv
- figure5g_B.csv
- figure5g_cogdata_corrected.csv
- figure5g_cycle_strength_corrected.csv
- figure5g_cycrate_mu_corrected.csv
- figure5g_labels.csv
