# Supplementary material for: Large-scale cortical functional networks are organized in structured cycles
Source: Nat Neurosci. 2025 Aug 27;28(10):2118–28. doi: 10.1038/s41593-025-02052-8 (PMC12497652; doi:10.1038/s41593-025-02052-8)
Supplement: Supplementary file 8 — Statistical source data. [file 41593_2025_2052_MOESM8_ESM.zip › figure5abde_cycle_strength.csv]

0.067555
-0.029723
0.0079542
0.041965
0.06478
0.013205
0.042878
0.016
0.059661
0.018589
0.038702
0.037395
0.028573
0.048065
0.095856
0.035845
0.051409
0.069652
0.028722
-0.010924
-0.043985
0.0080339
0.071004
0.060521
0.03836
0.05187
0.095719
0.017817
0.060752
0.0388
0.07571
0.083946
0.043936
0.027178
0.046406
0.041405
0.036349
0.063321
0.07017
0.089037
0.054803
0.020027
0.057811
0.023363
0.026993
0.077773
0.041909
0.063183
0.061226
0.026999
0.033537
0.10395
0.052695
-0.0081984
0.074171
0.048151
0.036604
0.0052012
0.04935
0.033926
0.028933
0.057346
0.022951
0.037662
0.048521
0.026205
-0.010684
0.031376
-0.020373
0.028289
0.062713
0.049644
0.017998
0.10297
0.054484
0.061087
0.097488
0.082787
-0.0042681
0.041502
0.046613
0.090628
0.055157
0.099636
0.039381
0.023442
0.052635
0.01808
0.047993
0.089628
0.074063
0.019105
0.074277
0.011882
0.072473
0.12068
0.042988
0.058367
-0.020974
0.000475
0.083855
0.068542
0.05229
0.043027
0.0071785
0.076725
0.034891
0.032394
0.011421
0.030661
-0.025352
-0.0060861
0.08732
0.036028
0.029599
0.03738
0.056979
0.060949
0.028138
0.0095284
0.04018
0.023047
0.044619
0.083562
0.051797
0.045014
0.0013883
0.054298
-0.0010628
0.049301
0.053405
0.11351
0.024311
0.013072
0.027421
0.028099
0.0025306
0.0012442
0.016966
0.04823
0.084402
0.057172
0.035004
0.11663
0.036222
0.054321
0.078161
-0.014091
0.031016
0.0029929
0.022085
0.040343
0.019738
0.013297
0.059013
0.1291
0.043668
0.067959
0.019532
0.061033
0.040871
0.0181
0.051892
0.097426
0.036698
0.02694
0.081169
0.012809
0.033613
0.026562
0.040981
0.061722
0.06103
0.04281
-0.029691
0.073007
0.064685
0.024726
0.059144
0.036905
0.048044
0.051849
0.053147
0.031376
0.0071372
0.0014793
0.034953
0.11932
0.082569
0.048766
-0.037282
0.060235
0.057624
0.033022
0.060469
0.095815
-0.0050414
0.032824
0.030393
0.033286
0.046355
0.029177
0.052282
0.097242
0.068266
0.040026
0.020095
0.017854
0.039926
0.063447
0.065776
0.018381
0.050466
0.023052
0.054282
0.028085
0.05168
0.071244
0.042481
0.065559
0.027643
0.057755
0.053327
0.042862
0.039539
0.038591
0.035286
0.054245
0.087483
-0.0025633
-0.0047063
-0.006435
-0.051147
0.036554
0.089438
0.044368
-0.012301
0.039789
0.059175
-0.015166
0.046589
0.048054
0.046033
0.064731
0.047582
0.028209
0.081879
0.035941
0.019108
0.02982
0.021653
0.016684
0.054095
0.055548
0.069585
0.018349
0.042732
0.059877
0.038754
0.0090064
0.062475
0.055573
0.062845
0.14667
0.041387
0.035869
0.036167
0.050842
-0.03017
0.092655
0.066642
0.10855
0.05215
0.034102
0.066144
-0.0010408
0.0098021
0.045692
0.025639
0.021976
0.030176
0.046065
0.035841
0.022965
0.067447
0.037466
0.02465
0.081307
0.016682
-0.025131
0.045812
0.02374
0.024374
0.058097
0.035932
0.030957
0.028194
0.042565
0.091378
0.060698
0.043393
0.030064
0.10378
0.084574
0.03912
0.014062
0.055843
0.025268
0.08539
0.094343
0.093553
0.091268
0.12516
0.065082
0.037933
0.063383
-0.028079
0.087786
0.058112
0.035016
0.046622
0.022622
0.043593
0.0065918
0.049569
0.06766
0.019587
0.051403
-0.012348
0.022248
0.044216
0.064238
0.058029
0.061231
-0.057208
0.095514
0.0068161
-0.00054619
0.092357
0.10376
0.037869
0.037477
0.096016
0.053041
-0.00027984
0.034583
0.069969
0.060464
0.084231
0.027251
-0.015481
0.055989
0.043088
0.066847
0.031549
0.0037943
0.037848
0.0041626
0.089871
0.089451
0.074886
0.036672
0.040731
0.097899
0.12942
0.095662
0.1356
0.075312
0.053179
0.067821
0.087169
0.053329
-0.031039
0.033217
0.078711
0.027668
0.046616
0.051075
0.059572
0.07066
-0.00099341
0.14495
0.074371
0.078031
-0.011965
0.039809
0.038026
-0.0051727
0.066844
0.081833
-0.019946
0.056722
0.062185
0.02841
0.042454
0.081216
0.085878
0.052613
0.066491
0.076074
0.018051
0.033823
-0.0080031
0.073318
0.021178
0.12496
0.05285
0.064055
0.063525
0.019567
0.047741
0.001907
0.02645
0.039613
0.10427
0.041745
0.066535
0.038528
-0.0049543
0.041617
0.073542
0.027277
0.071534
0.06706
0.066911
0.0082259
0.097258
0.020183
0.045483
0.087891
0.055591
0.034262
0.084435
0.024867
0.095567
0.038356
0.083528
0.11205
0.061027
0.10774
0.060868
0.024037
-0.015518
0.071474
0.050512
0.019152
0.016582
0.059043
0.083174
0.15374
0.071586
-0.012567
0.10143
0.010855
0.1253
-0.018268
0.04907
0.095879
0.072119
0.032716
0.075715
0.0017619
0.0078824
0.066418
0.098714
0.041774
0.05952
0.026238
0.053413
0.041722
0.051609
0.040639
0.040158
0.011605
0.057949
0.08921
0.073681
0.024314
0.012935
0.04081
0.043052
0.058121
0.017949
0.074059
0.052179
0.040293
0.037221
0.027947
0.055813
0.017611
0.052748
0.055305
0.054468
0.041612
0.11472
0.044638
0.033944
0.097513
0.020895
0.046399
0.094407
0.048463
0.063186
0.012588
0.062388
0.072485
0.083359
0.05884
0.090692
0.0048314
0.067211
0.079007
0.067821
0.055964
0.044526
0.12026
0.061815
0.044829
0.048816
0.021941
0.035814
0.090678
0.034175
0.048882
0.088732
0.073144
0.046429
0.0054822
0.056633
0.032291
0.12047
0.0034634
0.015296
0.045603
0.017248
0.067592
0.073736
0.067686
0.04438
0.078503
0.057248
0.091726
0.1358
0.093852
0.05706
0.034703
0.044452
0.034488
0.033305
0.072042
0.086694
0.1082
0.046071
0.015562
0.026209
0.020942
0.019049
0.082878
0.045013
0.074465
0.074777
0.060878
0.097907
0.024488
0.0803
0.070453
0.057643
0.096157
0.030063
-0.014422
0.049113
0.076763
0.037824
0.047405
0.10338
0.022373
0.043861
0.12586
0.069226
0.12308
0.077219
0.060565
0.023435
0.014672
0.09181
0.075387
0.073195
0.1874
0.088771
0.065904
0.092085
0.064053
0.054538
0.065348
0.055935
0.080863
0.067197
0.049676
0.066244
-0.022846
-0.005266
0.039338
0.14473
0.0046651
0.036666
0.11036
0.064751
0.020753
0.060252
0.061736
0.038302
0.053335
