# Supplementary material for: Large-scale cortical functional networks are organized in structured cycles
Source: Nat Neurosci. 2025 Aug 27;28(10):2118–28. doi: 10.1038/s41593-025-02052-8 (PMC12497652; doi:10.1038/s41593-025-02052-8)
Supplement: Supplementary file 8 — Statistical source data. [file 41593_2025_2052_MOESM8_ESM.zip › figure5abde_cyclerate_mu.csv]

3.0866
3.6081
3.803
2.2778
2.2628
3.6007
2.4059
2.6871
3.47
3.8311
3.5148
3.5753
2.8751
3.399
2.2545
3.5643
2.5014
3.1346
2.975
3.8138
3.7592
3.4288
2.6978
3.4804
3.5267
2.6591
2.9626
2.7358
3.0566
3.5329
2.4952
2.7694
3.1604
3.4335
3.1142
2.1767
3.1713
3.2843
3.5645
2.5252
3.4217
3.342
3.0885
3.74
3.6845
3.0844
3.5398
2.8379
2.5134
3.5844
3.7887
2.9506
2.9733
2.9245
3.4954
2.7966
3.565
3.3939
2.3382
3.5844
3.932
2.7948
2.7668
3.0133
2.8321
3.5142
3.2013
3.4347
1.9532
3.2427
3.3636
2.558
2.58
3.2785
2.8599
2.1809
2.7705
2.9465
2.5124
2.6548
3.5001
2.3072
3.1008
2.9195
2.1801
3.2539
2.4534
3.4485
3.3452
2.9419
1.8608
2.9096
2.7118
3.4291
2.6933
3.5366
2.9143
2.6725
3.6039
3.7763
3.1935
3.442
2.767
3.7636
3.234
2.8607
3.9527
2.5437
3.0012
2.1546
2.7799
2.8362
2.4856
4.0967
3.492
2.8176
2.9517
2.7263
3.3036
2.4332
3.4138
2.9904
2.5675
3.0995
3.3166
3.0024
1.9965
2.3227
2.6291
2.4855
2.5573
2.5969
3.5654
3.0098
3.4145
3.0743
3.145
2.1111
1.9116
3.2256
2.9228
2.929
2.6977
2.5265
3.3113
3.4793
3.214
2.0702
2.7667
3.8612
2.9168
3.4712
3.5836
2.6099
2.7685
2.3613
2.9137
2.9484
3.1202
2.88
3.0057
2.9082
2.5708
3.0356
4.061
2.9952
2.9768
2.1243
2.6034
3.5381
3.0412
3.6653
2.5442
3.4907
2.226
2.6552
2.6526
2.7244
2.5097
2.9323
3.5471
2.8639
2.3437
2.1197
3.0257
2.9962
2.1443
2.9428
2.1031
2.7303
3.0212
2.3628
2.383
2.8129
3.5353
2.8834
3.8404
2.9698
2.9165
1.8518
2.9811
3.1193
2.6335
1.8831
3.0128
2.6611
3.0156
3.1054
3.7219
3.1163
2.5082
3.0347
3.1057
3.0175
2.8166
3.2434
2.5696
2.7304
3.7711
2.733
2.9516
2.8022
2.5997
2.9883
3.4035
3.4289
3.1753
2.7795
3.0841
3.2852
3.2948
3.2883
2.6989
3.1978
3.0949
2.5882
3.9848
2.7793
2.5462
2.841
2.6295
2.7024
2.0982
2.8144
2.3015
2.1951
2.5806
3.1214
3.2059
2.1954
2.7226
2.9621
3.1752
3.1881
3.0145
2.1962
2.6508
2.5738
3.3036
3.9881
2.8747
3.427
2.5736
2.6289
3.4445
2.5326
2.8146
2.9636
2.5024
2.8093
2.6684
2.7693
3.5081
2.7031
2.8383
3.8068
3.415
2.6213
2.262
3.2049
3.1748
3.5886
2.3973
3.521
2.8787
3.3723
2.6384
2.6178
2.9894
2.9912
2.6448
2.5804
3.0819
2.8238
2.4576
2.751
3.1044
3.5092
3.114
3.3276
1.9876
2.4577
2.9672
3.0227
2.9883
2.5859
2.7984
2.6796
2.7669
2.7344
2.0706
2.8153
3.065
3.3355
2.9793
3.0884
3.1912
2.7429
3.2432
2.4115
2.1881
3.4468
2.7583
2.4057
2.2692
2.4441
3.6063
3.0539
2.7612
3.4122
2.6152
1.9187
2.8879
2.203
1.5605
2.5132
3.1467
3.5639
1.7607
2.4752
3.458
2.1505
2.7093
3.861
3.0147
3.6648
2.9827
2.8071
2.5747
1.9502
1.6366
3.0123
3.0876
2.5201
2.9151
3.2319
2.6064
3.407
2.5013
1.7621
3.1443
2.3151
3.0424
2.4005
2.4756
2.4409
2.2325
2.1401
3.7071
2.3115
3.1813
3.0309
2.5878
2.4864
3.1553
3.4576
3.1791
3.1523
3.0079
2.379
2.1724
2.3937
2.0237
2.8788
2.7025
3.404
2.2462
3.1385
2.7649
2.3668
2.3345
3.0713
2.6703
3.1548
2.9753
2.416
2.5858
2.4435
2.3574
2.4778
3.8796
3.4896
2.3805
2.704
3.6396
2.5691
2.7077
3.1315
2.9728
3.5994
4.0152
3.5877
2.2947
2.2671
3.1695
2.9252
2.9244
2.6833
3.1617
3.3735
2.4197
3.3502
2.8839
2.8675
3.3331
3.9635
3.2372
2.9686
2.6792
2.3467
3.0511
3.123
2.8521
2.2771
2.9197
3.2693
2.2966
2.6257
2.5608
2.3017
3.1807
3.2802
3.0502
2.6005
3.1957
2.7947
1.8468
2.7546
2.5796
2.0148
3.1129
2.0752
2.7256
2.4666
2.8675
2.6815
3.9955
2.3538
2.5913
2.8556
2.6907
4.0594
2.498
2.6022
2.2284
3.7269
3.376
3.1373
2.9156
2.1636
2.6852
3.187
4.0158
3.6744
3.0532
2.6413
2.9243
2.3943
4.1432
2.6986
3.5527
2.7101
3.5673
2.4326
3.0957
2.3748
2.5977
3.3516
2.5221
2.109
2.9749
3.2963
2.2554
2.8616
2.7702
2.6362
2.7119
3.3805
3.1844
3.2514
2.9074
2.6156
2.244
3.4746
3.9618
2.4258
2.2507
2.8724
2.6111
3.1874
2.8916
2.8265
3.2067
2.9123
2.3169
1.9724
2.9698
3.3704
3.1132
3.1758
2.3996
2.8296
2.7574
3.068
2.666
2.0264
3.3314
3.1217
3.0716
3.3957
2.3531
1.7865
4.1965
3.2863
3.4768
2.4232
2.4609
2.86
2.7754
2.6788
2.4862
3.2313
2.393
2.5184
3.4679
1.911
2.8428
2.7866
3.0464
2.1766
2.6081
2.5154
2.5779
3.6346
2.5447
2.6081
2.9979
3.0003
2.9354
2.682
2.7502
2.9809
3.2564
2.9719
3.4339
2.5177
2.3438
2.5688
3.5755
2.6223
3.1397
2.5786
2.811
2.9727
2.3537
2.6906
2.8197
2.3029
2.5079
3.0806
3.0074
2.654
3.4146
4.1865
3.0326
2.6928
3.2186
2.4595
2.9963
2.7272
2.3645
2.8794
3.0806
2.8076
2.5064
2.1225
2.699
3.3629
3.1721
2.2779
3.7655
2.7812
3.2018
3.2718
2.9376
2.5086
2.4787
3.376
2.5056
2.4418
3.1768
2.5372
