# Supplementary material for: Large-scale cortical functional networks are organized in structured cycles
Source: Nat Neurosci. 2025 Aug 27;28(10):2118–28. doi: 10.1038/s41593-025-02052-8 (PMC12497652; doi:10.1038/s41593-025-02052-8)
Supplement: Supplementary file 8 — Statistical source data. [file 41593_2025_2052_MOESM8_ESM.zip › figure5abde_hr.csv]

51.984
64.957
62.598
62.065
56.842
68.031
53.208
52.162
72.898
62.39
62.51
79.232
50.377
90
55.283
66.429
64.597
56.25
52.47
77.401
55.962
68.814
60.897
66.057
64.598
64.385
60
48.376
55.628
57.701
54.149
65.349
49.639
60.113
60.72
49.06
62.386
81.245
66.39
52.444
71.587
64.677
54.444
76.192
52.456
65.203
51.595
65.72
78.935
56.22
71.613
45.855
58.669
48.439
56.532
64.941
81.011
52.5
63.933
61.928
67.904
71.434
72.723
61.196
65.318
58.185
74.188
60.35
59.766
66.05
75.647
52.66
60.113
62.253
74.656
57.675
60.117
55.641
54.944
56.207
68.244
57.122
53.205
56.648
55.008
52.557
56.327
59.419
75.324
64.205
46.957
61.007
66.584
68.201
63.646
49.77
65.943
70.055
62.294
69.849
66.304
55.115
78.445
75.586
58.833
55.484
63.396
74.159
58.768
66.581
54.503
52.587
64.749
62.639
77.325
53.098
51.299
59.057
61.711
51.67
68.117
55.489
60.683
76.768
48.592
47
45.709
66.979
66.035
58.09
51.04
65.966
48.273
60.225
72.046
59.094
54.667
53.308
64.545
61.45
67.399
60.117
51.69
60.455
41.192
60.566
65.085
54.485
63.764
77.386
77.727
64.208
65.752
66.782
55.838
65.747
56.885
46.102
53.904
64.517
62.423
68.192
72.182
58.776
71.733
64.659
60.916
50.752
61.612
66.906
62.684
39.574
63.902
69.349
51.87
50.414
87.874
60
56.158
43.762
67.358
71.29
59.29
83.726
49.049
49.503
48.041
72.453
65.328
69.462
63.277
63.412
59.546
54.962
56.961
74.436
57.191
55.615
58.199
62.405
73.157
50.618
50.93
57.519
52.655
61.483
58.975
71.284
68.244
65.446
59.776
68.405
43.523
64.27
61.463
60.213
63.736
61.431
58.688
69.681
65.314
62.94
56.636
53.156
47.256
78.068
55.059
65.958
60
52.998
65.665
62.127
52.12
54.783
69.586
57.18
77.438
65.99
68.491
70.401
60.802
52.782
73.118
55.714
62.804
60.114
61.588
63.905
58.736
63.271
53.832
49.212
53.547
48.327
54.915
65.114
76.729
75.82
58.012
61.905
66.454
63.201
59.089
54.012
59.195
52.105
65.069
56.686
58.406
44.411
68.702
67.91
68.213
52.768
59.091
60.805
66.932
65.669
47.955
60.342
74.253
57.568
42
58.736
65.249
67.262
57.166
61.984
69.379
50.654
58.421
60.349
59.283
52.218
52.969
74.066
65.444
60.233
70.307
69.101
56.994
79.137
66.148
82.273
43.409
40.752
56.148
62.5
50.075
72.806
55.5
64.045
60.694
76.603
51.921
51.977
62.362
47.249
60.432
52.276
53.642
66.304
61.591
47.934
51.107
74.436
68.276
55.917
51.345
67.599
58.52
53.029
45.564
50.733
52.764
69.751
61.12
51.313
66.519
52.032
68.75
73.647
70.134
58.842
52.962
57.284
70.93
69.025
63.955
55.821
54.02
59.306
50.847
58.889
55.755
58.975
55.358
76.075
74.507
70.171
54.514
57.64
67.925
71.818
73.614
84.497
69.681
61.647
76.387
55.472
58.147
68.33
71.325
66.127
66.108
79.06
60.943
51.17
65.079
70.588
70.488
65.391
67.795
67.43
62.743
69.906
53.738
56.815
55.787
62.386
42.97
66.322
55.29
50.151
63.72
50.056
61.26
53.32
65.101
54.483
45.81
53.359
37.3
72.881
51.316
66.145
60.909
54.405
67.347
64.219
61.76
57.722
66.667
60.342
88.402
62.404
68.327
51.206
50.509
83.864
61.21
57.353
57.076
65.742
77.832
48.633
64.981
70.114
66.826
59.775
72.517
70.514
52.064
66.857
52.14
58.2
59.304
53.906
56.25
58.75
64.181
69.262
63.415
75.985
58.042
59.08
47.61
63.016
61.551
57.396
59.887
58.239
65.057
59.094
61.245
49.412
62.768
65.124
59.429
67.96
92.411
73.399
68.221
67.5
63.743
58.853
66.616
73.043
70.182
57.045
52.809
80.586
44.457
75.472
63.605
60.113
50.796
69.865
59.143
42.218
61.657
54.429
57.675
59.886
53.896
52.895
62.869
58.271
58.644
59.046
62.49
55.112
59.775
59.455
75.373
51.343
68.425
57.528
69.03
65.328
57.247
45.451
57.178
71.617
67.354
59.432
46.231
58.195
76.425
67.241
60.916
67.347
60.615
59.887
66.113
56.14
55.305
55.698
84.813
65.736
51.332
56.818
49.831
59.872
68.507
53.169
79.819
49.728
82.243
70.439
59.668
65.373
71.679
52.976
68.571
76.964
54.255
48.989
67.872
64.122
61.287
56.615
61.782
57.326
56.684
67.602
57.74
50
59.886
60.789
57.115
53.72
73.75
61.588
57.633
50.664
76.281
79.696
58.429
51.607
68.063
60
39.965
66.046
61.333
55.531
65.094
63.047
60.367
56.729
64.418
63.849
59.67
68.187
54.917
65.413
54.084
78.791
70.568
58.11
65.621
58.111
61.755
52.5
76.331
57.719
83.869
41.574
60
56.504
63.589
86.514
60.231
75.402
79.735
71.932
74.52
63.934
62.294
49.708
58.989
61.188
52.755
69.595
66.163
74.323
70.675
60.357
51.107
59.098
74.791
58.994
