# Supplementary material for: Large-scale cortical functional networks are organized in structured cycles
Source: Nat Neurosci. 2025 Aug 27;28(10):2118–28. doi: 10.1038/s41593-025-02052-8 (PMC12497652; doi:10.1038/s41593-025-02052-8)
Supplement: Supplementary file 8 — Statistical source data. [file 41593_2025_2052_MOESM8_ESM.zip › figure5abde_stats_age_resid.csv]

-31.134
-27.416
-23.485
-34.693
-30.497
-20.795
-33.161
-29.858
-30.99
-23.188
-33.111
-25.845
-25.013
-27.495
-40.933
-21.699
-30.476
-27.114
-33.606
-21.06
-18.607
-21.14
-31.128
-28.972
-24.045
-27.831
-34.898
-25.767
-26.756
-24.013
-37.327
-39.849
-34.97
-32.554
-28.425
-29.01
-33.409
-28.122
-30.36
-32.222
-28.813
-22.42
-36.384
-23.03
-21.414
-30.012
-26.189
-28.945
-31.268
-23.867
-23.583
-38.507
-29.508
-22.937
-26.911
-30.953
-19.839
-13.976
-21.016
-15.438
-18.587
-24.711
-22.172
-24.184
-20.831
-21.12
-11.699
-16.876
-16.244
-22.497
-21.701
-22.027
-24.52
-26.113
-25.227
-21.568
-24.864
-23.94
-17.055
-20.998
-18.821
-26.312
-25.118
-21.369
-25.872
-15.995
-26.73
-20.78
-24.637
-25.54
-23.892
-20.191
-21.354
-14.433
-24.277
-24.302
-17.051
-22.31
-9.0976
-10.062
-19.02
-15.697
-27.479
-14.45
-18.855
-21.839
-19.934
-17.874
-19.187
-20.373
-15.265
-13.505
-30.33
-13.397
-14.589
-19.959
-22.891
-23.215
-21.197
-18.447
-19.694
-20.117
-23.642
-23.462
-15.901
-21.72
-17.664
-23.484
-14.864
-22.344
-24.312
-25.889
-12.695
-13.287
-15.724
-15.168
-11.855
-25.202
-26.346
-22.091
-25.235
-17.054
-18.284
-25.402
-6.6733
-10.465
-13.483
-6.196
-13.746
-4.9346
-4.4874
-10.436
-10.363
-7.0652
-8.8645
-16.112
-10.055
-9.7268
-8.2754
-7.5905
-12.473
-11.16
-13.258
-16.71
-8.6552
-6.4507
-11.714
-9.0276
-7.6393
-2.0946
-7.3298
-12.116
-9.0337
-10.573
-4.2999
-10.407
-17.988
-5.4189
-11.992
-6.3743
-4.7245
-16.987
-17.26
-16.677
-6.6936
-6.3842
-16.643
-12.886
-12.613
-16.313
0.6503
-15.751
-15.439
-13.652
-6.6793
-10.33
-2.2848
-12.964
-14.02
-12.857
-9.0663
-13.008
-9.896
-17.655
-13.511
-11.887
-10.799
-11.309
-9.3468
-9.7648
-13.533
-4.638
-10.678
-5.0508
-8.3224
-4.4444
-9.1984
-15.01
-10.278
-16.605
-12.697
-14.663
-13.155
-9.649
-10.568
-3.5626
-13.267
-15.505
-10.736
-4.8457
-2.7108
-3.5844
-5.5991
-4.2665
-11.896
-13.513
-6.2162
-15.385
-12.908
-5.8825
-11.529
-12.282
-13.846
-10.109
-8.0303
-13.971
-11.481
-1.6005
4.0988
-1.113
3.8468
5.2909
3.283
0.25587
-6.619
0.76977
-0.22917
0.1148
0.0004514
11.235
-6.7362
2.1981
-0.020396
0.39654
-0.06451
2.0532
1.6051
3.8911
-5.2318
-6.9614
-1.7724
5.784
3.8034
-5.1353
7.2394
-1.3254
1.4778
0.58668
0.86303
2.0172
2.6642
-6.5874
1.1577
0.90222
0.34319
-1.7677
-10.278
0.29265
7.6512
0.61161
2.0349
1.153
0.46586
-3.3976
4.1311
-0.081752
-0.4221
-7.9687
2.3383
-6.0251
-0.092686
-0.53985
-5.9034
-0.30285
-3.0781
-0.49116
-3.6686
-5.8836
-4.8492
-8.5488
-3.2114
-9.745
-0.010966
2.7014
-5.8026
4.6742
-1.1568
0.22493
-7.5212
-6.3921
2.8207
-5.7455
-1.3168
-6.2566
-5.0399
4.7322
0.95554
4.6647
0.69322
-5.393
-5.9157
-6.2143
-6.4441
-9.8757
5.7832
1.2086
-12.855
-0.57672
6.6729
2.0402
2.9282
14.29
11.812
7.8845
8.122
10.113
7.2979
10.073
11.046
5.4009
6.7746
4.44
6.8982
10.397
11.081
15.025
4.4835
1.3553
7.5318
5.9042
11.664
6.442
5.3108
7.7167
-0.19356
1.1302
13.515
3.4852
8.7176
11.636
18.252
4.8615
7.2158
15.403
8.8371
7.4322
4.0708
0.46882
8.1363
-3.1995
1.6659
7.0693
9.3163
15.283
1.5246
14.703
4.5129
0.59674
11.463
10.558
5.4696
15.207
12.266
7.9279
6.2337
4.246
0.73085
2.5676
19.159
15.211
10.768
5.65
15.85
1.1025
2.3223
11.317
12.6
9.7274
13.349
17.084
8.557
4.4534
1.1667
9.1122
10.152
5.384
16.822
12.931
5.4747
14.095
9.6548
2.8813
13.83
17.266
7.1368
7.9275
11.737
3.0557
6.5228
14.499
10.546
7.6027
9.9734
15.882
10.181
11.418
15.082
9.3282
22.72
21.976
27.086
11.329
23.623
16.321
11.502
20.032
13.415
21.621
22.686
11.608
15.551
11.39
18.792
21.155
9.4357
17.335
18.481
18.294
27.038
16.864
19.778
14.684
20.586
18.652
17.168
15.121
19.863
15.369
25.222
21.039
25.604
15.4
10.221
13.699
16.134
24.615
18.325
19.719
11.961
25.752
14.498
18.087
19.908
13.049
18.044
19.306
21.486
20.473
20.702
20.254
13.866
15.71
12.706
21.764
12.777
26.808
24.14
16.981
19.355
16.544
19.688
22.95
11.593
11.071
19.583
18.882
23.077
17.001
16.769
19.313
22.969
17.254
11.953
15.789
18.83
23.245
26.709
13.371
12.937
16.049
24.189
19.316
10.857
23.4
19.844
20.475
17.827
9.557
16.157
32.589
20.424
28.354
24.861
26.677
26.897
23.231
21.19
24.025
26.588
17.528
23.347
27.296
27.258
27.574
25.149
27.304
23.546
26.29
22.243
29.215
33.205
29.705
25.427
28.106
31.146
25.926
22.589
27.764
29.882
30.313
29.631
27.321
22.169
21.358
18.353
29.833
33.196
26.454
21.894
28.94
31.845
20.913
26.586
24.541
20.813
23.136
21.499
22.697
24.509
28.645
36.705
21.612
21.529
23.814
22.786
22.419
25.785
24.046
25.802
22.7
27.107
21.564
22.094
34.375
24.277
28.405
35.399
25.685
20.373
28.441
29.538
18.927
21.356
28.695
21.934
21.498
31.393
29.561
