# Supplementary material for: Large-scale cortical functional networks are organized in structured cycles
Source: Nat Neurosci. 2025 Aug 27;28(10):2118–28. doi: 10.1038/s41593-025-02052-8 (PMC12497652; doi:10.1038/s41593-025-02052-8)
Supplement: Supplementary file 8 — Statistical source data. [file 41593_2025_2052_MOESM8_ESM.zip › figure5abde_stats_sex_resid.csv]

-0.51806
-0.6115
0.37778
0.58137
0.5882
0.40835
-0.44099
-0.48809
0.44668
0.37833
0.42477
0.42954
0.49175
-0.53575
-0.39985
-0.57951
-0.44076
-0.51996
-0.51922
0.38023
-0.64142
-0.57186
-0.46044
0.44043
0.42475
-0.46054
0.51532
-0.49649
-0.51416
0.41888
0.56164
0.53918
-0.53874
0.42845
0.47674
0.58371
-0.53323
0.47807
0.43402
-0.43812
-0.55022
0.44054
-0.52032
-0.59857
0.39178
0.49669
0.41461
-0.47754
0.57269
0.4068
0.39601
-0.49089
0.49553
-0.53086
-0.56335
0.52101
-0.56812
0.41886
0.57823
0.41384
0.37428
0.53002
0.5207
-0.51363
-0.48303
0.41661
-0.54672
-0.56985
-0.40489
0.45737
0.46343
-0.45782
0.53249
-0.52004
-0.47685
0.59742
0.54042
-0.49127
-0.47196
0.52945
0.43412
-0.40693
0.47609
-0.48026
-0.41298
0.44357
-0.44065
0.42247
0.45959
-0.48122
-0.36712
0.49187
0.54353
-0.57085
0.54285
0.4448
-0.49521
0.54479
-0.60961
-0.61652
0.48618
-0.56002
0.53696
-0.59426
-0.55559
-0.48297
0.37078
0.55375
0.4754
-0.40449
-0.51473
0.4844
-0.42441
-0.64623
0.43536
0.50474
0.49423
-0.46952
0.44629
0.54103
-0.55775
0.47891
0.54521
-0.49383
-0.55603
0.47961
-0.41234
-0.41558
-0.47678
-0.44463
0.54252
0.57307
-0.59792
-0.52388
-0.55989
-0.52686
-0.5495
-0.42075
-0.38188
0.46396
0.52158
-0.49591
-0.48212
-0.4212
-0.56728
0.43388
0.48033
0.57916
-0.48303
0.37985
-0.49474
-0.56787
0.41128
0.53202
0.52185
-0.39211
-0.50195
-0.50498
0.45984
-0.48468
-0.51042
0.49726
-0.44339
0.5058
-0.63525
0.48704
0.50836
-0.41978
-0.46301
0.42045
-0.51467
-0.60211
-0.44281
-0.56536
0.55153
-0.46243
-0.4364
0.51684
-0.44523
-0.51731
0.42816
-0.48105
-0.4245
0.61285
0.46301
0.4648
0.5844
-0.46294
-0.37921
-0.46682
-0.5432
-0.42092
-0.42741
-0.49497
-0.57342
0.53665
0.3645
-0.51445
0.49336
0.62986
-0.49667
-0.53873
0.53238
-0.35346
-0.5079
0.53218
-0.52276
0.47459
0.4041
0.48705
0.5604
-0.5185
0.46603
0.48234
0.51824
0.45267
0.55015
-0.46404
-0.60807
-0.46024
0.49337
0.52262
0.5415
-0.51466
0.42722
-0.55258
0.46013
-0.47357
0.49658
0.42966
-0.56265
-0.56526
0.48324
0.45759
-0.49649
-0.46022
0.35951
0.52066
-0.44026
0.49407
0.53829
-0.4766
0.61319
0.51824
0.58121
0.58468
-0.44084
0.47409
-0.54736
-0.41233
0.51101
-0.52498
0.46652
0.46142
0.4942
-0.41553
-0.45357
-0.43778
0.44767
-0.64414
0.51809
-0.55707
-0.44949
0.43202
0.53942
-0.48601
0.49447
-0.47845
0.52131
0.54757
0.55105
0.4353
0.51768
0.51842
0.3726
-0.5709
-0.45726
-0.43394
-0.54484
-0.52691
0.41477
0.5486
-0.58508
-0.48135
0.4457
-0.47451
0.55458
-0.51268
-0.54436
-0.46582
-0.46507
0.47082
0.51163
-0.45044
-0.47301
0.47432
0.42524
0.50243
0.46206
0.61351
0.56742
-0.47719
-0.47938
0.47622
-0.48497
-0.48299
-0.47531
-0.47183
-0.44645
-0.37839
-0.46468
0.51478
0.46867
-0.51647
-0.51997
0.43845
0.52997
-0.53508
0.55444
0.58785
-0.57024
-0.47859
-0.45958
-0.42293
0.58036
-0.58965
0.48263
0.49041
0.43491
0.53736
-0.37324
0.49826
-0.41047
0.57923
0.45702
0.39491
0.66514
0.57364
-0.56372
0.60396
-0.4447
-0.61474
0.46445
-0.59926
0.51093
0.52785
-0.43734
-0.38906
-0.3692
-0.50758
-0.52894
-0.44134
-0.50792
0.44344
0.53344
0.43489
0.5821
-0.33353
0.47957
0.57127
0.48918
-0.40442
-0.39997
-0.40067
0.6287
0.61084
0.41728
-0.41765
-0.51732
-0.50395
-0.47951
0.55505
0.48879
-0.55977
-0.53121
-0.53365
-0.50105
-0.41335
-0.4161
0.60981
-0.37105
0.52461
0.50694
-0.55529
-0.42264
-0.55011
0.52542
-0.41369
-0.46514
0.49072
0.53511
-0.54387
-0.50491
0.57055
0.55985
0.55826
-0.4165
-0.43579
0.36029
0.41896
0.52944
0.54901
0.39413
-0.41884
-0.46899
0.47673
0.50678
0.40812
0.36704
0.39777
0.57667
0.58045
0.51477
-0.49986
-0.48511
-0.47926
-0.5578
-0.53991
-0.42439
-0.56325
-0.48676
0.52029
0.47067
-0.65107
0.48501
0.49195
-0.46375
0.58916
0.49768
-0.52163
-0.48144
0.57838
0.51456
-0.54803
-0.40675
-0.44039
-0.45082
0.60162
-0.52314
-0.54655
0.46199
0.56364
0.466
0.50495
-0.3868
0.52922
-0.44023
0.48642
0.58201
-0.44852
-0.45687
0.54023
-0.50339
0.3706
-0.40454
0.55226
0.50966
0.56672
0.35314
-0.45492
0.55486
-0.38925
0.39714
0.45356
0.47531
0.51215
0.59151
-0.47297
-0.51929
0.35167
0.40432
0.49139
-0.44665
0.50407
0.5659
0.33751
-0.4873
0.42114
-0.47223
-0.59353
-0.4268
0.47608
-0.43838
0.54013
0.43755
0.55382
-0.4097
0.49834
0.45296
0.5873
-0.49416
0.55918
-0.47072
-0.47128
-0.53882
-0.53592
0.46299
-0.48037
0.52882
-0.40986
-0.5736
0.38304
0.57306
-0.41109
0.51045
-0.42972
0.45585
0.51352
0.53156
-0.52641
0.50554
0.58063
-0.3563
-0.50297
0.43994
0.49669
0.46301
-0.44448
-0.47235
-0.49148
-0.51707
-0.44344
-0.3826
-0.53581
-0.54922
-0.49689
-0.55684
-0.39901
0.62851
-0.65889
-0.55132
0.42564
0.58485
-0.43478
-0.49161
0.52447
-0.45254
-0.43908
0.47699
-0.39634
-0.4316
-0.5666
-0.37282
0.50803
0.50507
-0.52061
-0.39547
-0.44582
-0.42831
0.55462
0.40026
-0.46168
-0.47725
-0.5074
0.52076
-0.50295
-0.46429
0.54004
-0.50108
-0.53669
0.49009
-0.54949
-0.4422
-0.41831
-0.43256
0.41223
-0.48859
0.4775
-0.44088
0.51089
0.50092
-0.40932
0.52441
-0.49214
0.62332
0.57011
-0.49007
0.50656
-0.46129
-0.56942
-0.67136
-0.48235
0.53947
0.49243
0.50824
-0.46963
-0.4085
-0.4662
-0.5161
0.53472
-0.42792
-0.37731
0.54846
0.44918
0.47864
0.54608
0.37459
0.51648
-0.50088
0.447
-0.50054
0.5891
0.57206
0.43325
-0.44818
0.56656
0.47653
0.55119
