# Supplementary material for: Large-scale cortical functional networks are organized in structured cycles
Source: Nat Neurosci. 2025 Aug 27;28(10):2118–28. doi: 10.1038/s41593-025-02052-8 (PMC12497652; doi:10.1038/s41593-025-02052-8)
Supplement: Supplementary file 8 — Statistical source data. [file 41593_2025_2052_MOESM8_ESM.zip › figure5abde_stats_sex_resida.csv]

-1.33
-1.5308
1.0583
1.4633
1.4783
1.1159
-1.1781
-1.2699
1.1891
1.0593
1.1471
1.1562
1.2771
-1.3663
-1.0998
-1.4592
-1.1777
-1.3338
-1.3323
1.0629
-1.6011
-1.4426
-1.2157
1.177
1.147
-1.2158
1.3244
-1.2865
-1.3221
1.1359
1.4207
1.3734
-1.3725
1.1541
1.2475
1.4684
-1.361
1.2501
1.1647
-1.1726
-1.3965
1.1772
-1.3346
-1.5014
1.0846
1.2869
1.1278
-1.2491
1.4444
1.113
1.0926
-1.2754
1.2846
-1.3562
-1.4243
1.336
-1.4345
1.1358
1.4565
1.1263
1.0517
1.3544
1.3353
-1.321
-1.2599
1.1316
-1.3891
-1.4383
-1.1094
1.2097
1.2215
-1.2106
1.3595
-1.334
-1.2477
1.4989
1.376
-1.2762
-1.2381
1.3533
1.1649
-1.1132
1.2462
-1.2544
-1.1247
1.1831
-1.1774
1.1427
1.214
-1.2563
-1.0382
1.2773
1.3824
-1.4404
1.381
1.1854
-1.284
1.3851
-1.5264
-1.5423
1.2661
-1.4172
1.3688
-1.4918
-1.4078
-1.2597
1.0451
1.4039
1.2448
-1.1086
-1.3232
1.2626
-1.1464
-1.6127
1.1673
1.303
1.282
-1.2333
1.1883
1.3772
-1.4124
1.2517
1.386
-1.2812
-1.4087
1.2531
-1.1235
-1.1296
-1.2476
-1.1851
1.3803
1.4452
-1.5
-1.3418
-1.4169
-1.3479
-1.3949
-1.1394
-1.066
1.2225
1.3371
-1.2854
-1.2581
-1.1403
-1.4327
1.1645
1.2545
1.4585
-1.2599
1.0621
-1.2831
-1.434
1.1215
1.3586
1.3377
-1.0852
-1.2974
-1.3035
1.2145
-1.2631
-1.3145
1.2881
-1.1827
1.3052
-1.5863
1.2678
1.3103
-1.1376
-1.2206
1.1389
-1.3231
-1.5094
-1.1816
-1.4286
1.3992
-1.2195
-1.1693
1.3275
-1.1863
-1.3285
1.1535
-1.2559
-1.1466
1.5339
1.2206
1.2241
1.47
-1.2205
-1.0609
-1.2281
-1.3818
-1.1398
-1.1521
-1.2835
-1.446
1.3681
1.0333
-1.3226
1.2803
1.5735
-1.2869
-1.3724
1.3593
-1.0126
-1.3094
1.3589
-1.3395
1.2433
1.1079
1.2678
1.418
-1.3309
1.2265
1.2585
1.3303
1.2006
1.3963
-1.2227
-1.5229
-1.2153
1.2803
1.3393
1.3782
-1.3231
1.1518
-1.4014
1.215
-1.2413
1.2867
1.1564
-1.4228
-1.4284
1.2603
1.2101
-1.2866
-1.2152
1.024
1.3353
-1.1767
1.2817
1.3715
-1.2472
1.5346
1.3303
1.463
1.4706
-1.1778
1.2423
-1.3904
-1.1234
1.3157
-1.3441
1.2275
1.2175
1.282
-1.1295
-1.2023
-1.1719
1.191
-1.6077
1.33
-1.4109
-1.1945
1.1609
1.3739
-1.2657
1.2825
-1.2508
1.3366
1.3909
1.3982
1.1672
1.3292
1.3307
1.0485
-1.4405
-1.2095
-1.1646
-1.3852
-1.348
1.1281
1.3931
-1.4715
-1.2565
1.1872
-1.2431
1.4057
-1.319
-1.3842
-1.2261
-1.2247
1.2359
1.3169
-1.1963
-1.2402
1.2427
1.148
1.2984
1.2188
1.5354
1.433
-1.2484
-1.2527
1.2464
-1.2637
-1.2598
-1.2447
-1.2378
-1.1886
-1.0594
-1.2239
1.3233
1.2317
-1.3267
-1.3339
1.1732
1.3543
-1.3649
1.4054
1.4776
-1.4391
-1.2511
-1.214
-1.1436
1.4611
-1.4816
1.2591
1.2745
1.1664
1.3696
-1.0497
1.2901
-1.1199
1.4586
1.209
1.0905
1.6597
1.4465
-1.4251
1.5136
-1.1852
-1.5382
1.2235
-1.503
1.3155
1.35
-1.1711
-1.0795
-1.0421
-1.3088
-1.3522
-1.1788
-1.3094
1.1828
1.3615
1.1664
1.4649
-0.97522
1.253
1.4413
1.272
-1.1085
-1.1001
-1.1014
1.5707
1.5293
1.1328
-1.1335
-1.3285
-1.3015
-1.2529
1.4067
1.2712
-1.4167
-1.3569
-1.3619
-1.2957
-1.1254
-1.1306
1.5269
-1.0456
1.3433
1.3075
-1.4072
-1.143
-1.3962
1.345
-1.126
-1.2248
1.2751
1.3649
-1.3831
-1.3034
1.4398
1.4168
1.4135
-1.1314
-1.1681
1.0254
1.136
1.3532
1.3939
1.089
-1.1358
-1.2323
1.2475
1.3071
1.1155
1.0381
1.0959
1.4531
1.4613
1.3233
-1.2933
-1.264
-1.2524
-1.4125
-1.3749
-1.1464
-1.4241
-1.2672
1.3345
1.2356
-1.6246
1.2638
1.2775
-1.2221
1.4805
1.2889
-1.3372
-1.2567
1.4568
1.3229
-1.3919
-1.1129
-1.1769
-1.197
1.5083
-1.3403
-1.3888
1.2187
1.4249
1.2265
1.3035
-1.0752
1.3528
-1.1766
1.2666
1.4647
-1.1926
-1.2087
1.3756
-1.3003
1.0448
-1.1087
1.4008
1.313
1.4315
1.012
-1.205
1.4063
-1.0798
1.0947
1.2023
1.2447
1.318
1.4857
-1.2401
-1.3325
1.0093
1.1083
1.2764
-1.189
1.3017
1.4298
0.98271
-1.2683
1.1402
-1.2386
-1.4902
-1.151
1.2462
-1.1731
1.3754
1.1715
1.404
-1.1185
1.2902
1.2012
1.4764
-1.2819
1.4154
-1.2357
-1.2368
-1.3726
-1.3666
1.2206
-1.2546
1.352
-1.1188
-1.4464
1.0682
1.4452
-1.1211
1.3146
-1.1565
1.2068
1.3208
1.3576
-1.347
1.3047
1.4617
-1.018
-1.2995
1.1761
1.2869
1.2206
-1.1848
-1.2389
-1.2766
-1.328
-1.1828
-1.0673
-1.3664
-1.3944
-1.2873
-1.4105
-1.0982
1.5703
-1.644
-1.3988
1.1487
1.4709
-1.1662
-1.2768
1.343
-1.2003
-1.1744
1.248
-1.0932
-1.1601
-1.4313
-1.0489
1.3097
1.3037
-1.3352
-1.0916
-1.1874
-1.1538
1.4057
1.1006
-1.2181
-1.2485
-1.3084
1.3355
-1.2995
-1.2231
1.3752
-1.2957
-1.3682
1.2738
-1.3949
-1.1804
-1.1348
-1.162
1.1233
-1.2708
1.249
-1.1779
1.3154
1.2954
-1.1177
1.3429
-1.2779
1.5581
1.4388
-1.2738
1.3067
-1.2173
-1.4374
-1.6755
-1.2585
1.374
1.2785
1.3101
-1.2336
-1.1162
-1.2269
-1.326
1.3641
-1.1531
-1.0574
1.3928
1.1939
1.2512
1.3878
1.0523
1.3268
-1.2953
1.1897
-1.2946
1.4803
1.443
1.1633
-1.1919
1.4312
1.2471
1.3985
