# Supplementary material for: Large-scale cortical functional networks are organized in structured cycles
Source: Nat Neurosci. 2025 Aug 27;28(10):2118–28. doi: 10.1038/s41593-025-02052-8 (PMC12497652; doi:10.1038/s41593-025-02052-8)
Supplement: Supplementary file 8 — Statistical source data. [file 41593_2025_2052_MOESM8_ESM.zip › figure5abde_stats_sex_residd.csv]

-1.2083
-1.3751
0.97413
1.3197
1.3321
1.0245
-1.0785
-1.1572
1.088
0.97503
1.0516
1.0595
1.1634
-1.2388
-1.0105
-1.3163
-1.0781
-1.2115
-1.2102
0.97816
-1.4322
-1.3025
-1.1109
1.0776
1.0516
-1.111
1.2035
-1.1715
-1.2016
1.0419
1.2843
1.2448
-1.244
1.0577
1.1381
1.3239
-1.2344
1.1404
1.067
-1.0737
-1.2641
1.0778
-1.2121
-1.3511
0.99722
1.1718
1.0349
-1.1395
1.304
1.022
1.0042
-1.162
1.1698
-1.2303
-1.2873
1.2133
-1.2958
1.0419
1.314
1.0336
0.96836
1.2289
1.2128
-1.2007
-1.1487
1.0382
-1.258
-1.2989
-1.0188
1.1057
1.1158
-1.1065
1.2332
-1.2117
-1.1383
1.349
1.247
-1.1626
-1.1301
1.2279
1.0671
-1.0222
1.137
-1.144
-1.0322
1.0828
-1.0779
1.0479
1.1094
-1.1457
-0.95652
1.1636
1.2524
-1.3007
1.2512
1.0848
-1.1693
1.2546
-1.3716
-1.3845
1.154
-1.2814
1.2409
-1.3432
-1.2736
-1.1486
0.96257
1.2703
1.1359
-1.0182
-1.2025
1.151
-1.0511
-1.4416
1.0692
1.1855
1.1676
-1.126
1.0873
1.248
-1.2774
1.1418
1.2553
-1.1669
-1.2744
1.143
-1.0311
-1.0365
-1.1382
-1.0846
1.2506
1.3047
-1.3499
-1.2183
-1.2812
-1.2234
-1.2628
-1.045
-0.9809
1.1167
1.2143
-1.1705
-1.1472
-1.0457
-1.2943
1.0667
1.1442
1.3157
-1.1487
0.97753
-1.1685
-1.2954
1.0294
1.2323
1.2148
-0.99776
-1.1807
-1.1859
1.1099
-1.1515
-1.1952
1.1728
-1.0825
1.1873
-1.4202
1.1555
1.1917
-1.0434
-1.1151
1.0445
-1.2024
-1.3576
-1.0815
-1.2909
1.2664
-1.1142
-1.0709
1.2061
-1.0855
-1.207
1.0573
-1.1454
-1.0512
1.3776
1.1151
1.1181
1.3252
-1.115
-0.97648
-1.1215
-1.2518
-1.0453
-1.056
-1.1689
-1.3053
1.2404
0.9522
-1.2021
1.1661
1.4099
-1.1718
-1.244
1.233
-0.93394
-1.1909
1.2326
-1.2163
1.1345
1.0175
1.1555
1.2821
-1.209
1.1202
1.1475
1.2086
1.0979
1.264
-1.1169
-1.3687
-1.1105
1.1662
1.2161
1.2488
-1.2024
1.0557
-1.2683
1.1103
-1.1328
1.1716
1.0597
-1.2861
-1.2907
1.1491
1.1061
-1.1715
-1.1105
0.94395
1.2127
-1.0773
1.1674
1.2432
-1.1379
1.3783
1.2086
1.3194
1.3257
-1.0783
1.1337
-1.2591
-1.0311
1.1962
-1.2202
1.121
1.1125
1.1676
-1.0364
-1.0994
-1.0732
1.0896
-1.4375
1.2083
-1.2762
-1.0926
1.0636
1.2452
-1.1537
1.168
-1.141
1.2138
1.2595
1.2656
1.0691
1.2076
1.2089
0.96558
-1.3008
-1.1056
-1.0668
-1.2547
-1.2235
1.0351
1.2613
-1.3264
-1.1459
1.0863
-1.1344
1.2718
-1.199
-1.2538
-1.1198
-1.1186
1.1282
1.1972
-1.0942
-1.1319
1.1341
1.0524
1.1815
1.1136
1.3789
1.2946
-1.1389
-1.1426
1.1373
-1.152
-1.1486
-1.1357
-1.1299
-1.0876
-0.97513
-1.1179
1.2026
1.1246
-1.2055
-1.2115
1.0743
1.2288
-1.2377
1.2716
1.3314
-1.2996
-1.1412
-1.1094
-1.0486
1.3179
-1.3347
1.148
1.1612
1.0684
1.2416
-0.96664
1.1745
-1.028
1.3158
1.1052
1.0024
1.4792
1.3057
-1.288
1.3611
-1.0847
-1.3812
1.1176
-1.3524
1.196
1.2251
-1.0725
-0.99273
-0.95996
-1.1903
-1.227
-1.0791
-1.1909
1.0826
1.2348
1.0684
1.321
-0.90084
1.1429
1.3015
1.1591
-1.018
-1.0107
-1.0119
1.4077
1.3739
1.0393
-1.0399
-1.207
-1.1841
-1.1428
1.2726
1.1584
-1.281
-1.2309
-1.2352
-1.1792
-1.0328
-1.0373
1.372
-0.96303
1.2195
1.1892
-1.2731
-1.0481
-1.2639
1.2209
-1.0334
-1.1187
1.1617
1.2377
-1.253
-1.1858
1.3002
1.2811
1.2783
-1.038
-1.0699
0.94524
1.0421
1.2279
1.262
1.0011
-1.0419
-1.1251
1.1381
1.1889
1.0242
0.95639
1.0071
1.3112
1.318
1.2026
-1.1772
-1.1522
-1.1424
-1.2775
-1.2461
-1.051
-1.2872
-1.155
1.2121
1.128
-1.4511
1.1521
1.1638
-1.1164
1.3338
1.1735
-1.2144
-1.146
1.3143
1.2022
-1.2603
-1.0219
-1.0775
-1.0948
1.3567
-1.217
-1.2577
1.1135
1.2879
1.1201
1.1858
-0.98901
1.2275
-1.0772
1.1544
1.3208
-1.091
-1.1049
1.2466
-1.1832
0.96227
-1.0183
1.2677
1.1939
1.2933
0.93341
-1.1017
1.2723
-0.99304
1.0061
1.0994
1.1357
1.1981
1.3381
-1.1318
-1.2104
0.93098
1.0179
1.1628
-1.0879
1.1843
1.2919
0.90747
-1.1559
1.0456
-1.1306
-1.3418
-1.055
1.137
-1.0742
1.2464
1.0728
1.2705
-1.0268
1.1746
1.0984
1.3304
-1.1675
1.2799
-1.128
-1.129
-1.2442
-1.2391
1.1151
-1.1442
1.2268
-1.027
-1.3057
0.98281
1.3047
-1.0291
1.1952
-1.0598
1.1032
1.2005
1.2315
-1.2226
1.1868
1.3183
-0.93865
-1.1825
1.0768
1.1718
1.1151
-1.0843
-1.1308
-1.163
-1.2066
-1.0826
-0.98207
-1.2389
-1.2624
-1.1721
-1.2758
-1.0091
1.4073
-1.4667
-1.2661
1.0531
1.326
-1.0682
-1.1632
1.2193
-1.0977
-1.0753
1.1386
-1.0047
-1.0629
-1.2931
-0.96594
1.1911
1.186
-1.2126
-1.0033
-1.0865
-1.0575
1.2719
1.0112
-1.1129
-1.139
-1.19
1.2129
-1.1824
-1.1173
1.2463
-1.1792
-1.2404
1.1606
-1.2628
-1.0805
-1.041
-1.0645
1.0309
-1.1581
1.1394
-1.0783
1.196
1.179
-1.0261
1.2192
-1.1641
1.3974
1.2994
-1.1606
1.1886
-1.1123
-1.2982
-1.4918
-1.1476
1.2453
1.1646
1.1914
-1.1262
-1.0248
-1.1205
-1.2049
1.237
-1.0569
-0.97335
1.261
1.0921
1.1413
1.2568
0.96886
1.2055
-1.1789
1.0885
-1.1783
1.3337
1.3029
1.0657
-1.0904
1.2931
1.1378
1.2658
