# Supplementary material for: Large-scale cortical functional networks are organized in structured cycles
Source: Nat Neurosci. 2025 Aug 27;28(10):2118–28. doi: 10.1038/s41593-025-02052-8 (PMC12497652; doi:10.1038/s41593-025-02052-8)
Supplement: Supplementary file 8 — Statistical source data. [file 41593_2025_2052_MOESM8_ESM.zip › figure5abde_stats_sex_residp.csv]

-1.0368
-1.2546
0.7792
1.1785
1.1951
0.83077
-0.88819
-0.97646
0.89849
0.7801
0.85931
0.86774
0.98364
-1.0743
-0.81624
-1.1739
-0.88777
-1.0407
-1.0392
0.78326
-1.3374
-1.1557
-0.92378
0.88718
0.85928
-0.92397
1.0311
-0.99301
-1.0287
0.84901
1.1319
1.0817
-1.0807
0.86582
0.95452
1.1841
-1.0688
0.95706
0.8757
-0.88303
-1.106
0.88737
-1.0415
-1.2211
0.80259
0.9934
0.84158
-0.95605
1.1577
0.82811
0.80973
-0.98195
0.9911
-1.0637
-1.1359
1.0429
-1.1469
0.84898
1.1709
0.84025
0.77341
1.0619
1.0423
-1.0277
-0.96663
0.84505
-1.0983
-1.151
-0.82484
0.91809
0.92934
-0.91891
1.0672
-1.0409
-0.95473
1.2182
1.0844
-0.9827
-0.94542
1.0607
0.87588
-0.82834
0.95327
-0.96126
-0.83876
0.89284
-0.88757
0.85529
0.92219
-0.96313
-0.76162
0.98387
1.0912
-1.1533
1.0897
0.89508
-0.99046
1.094
-1.2496
-1.268
0.97274
-1.1282
1.0769
-1.2102
-1.1181
-0.9665
0.76764
1.114
0.95196
-0.82416
-1.0299
0.96928
-0.85869
-1.3516
0.87809
1.0095
0.98853
-0.94079
0.89777
1.0857
-1.123
0.95867
1.0949
-0.98773
-1.1191
0.96002
-0.83765
-0.84327
-0.9546
-0.89477
1.089
1.1586
-1.2195
-1.049
-1.1279
-1.0552
-1.1044
-0.85228
-0.78602
0.93035
1.0441
-0.99185
-0.96485
-0.85306
-1.145
0.87544
0.9614
1.1731
-0.96662
0.78262
-0.98954
-1.1464
0.83583
1.0662
1.0447
-0.80314
-1.0039
-1.01
0.92266
-0.96982
-1.0211
0.99454
-0.89252
1.0117
-1.3197
0.9744
1.0169
-0.85058
-0.92856
0.85174
-1.0298
-1.2301
-0.89147
-1.1405
1.109
-0.92747
-0.87995
1.0343
-0.89585
-1.0352
0.8653
-0.96279
-0.85885
1.2582
0.92856
0.93191
1.1858
-0.92843
-0.78156
-0.9357
-1.0905
-0.85257
-0.86398
-0.98999
-1.1594
1.0762
0.75733
-1.0293
0.9868
1.3045
-0.99336
-1.0807
1.067
-0.73939
-1.0159
1.0666
-1.0466
0.9504
0.82349
0.97443
1.1291
-1.0377
0.93422
0.96528
1.0372
0.90943
1.1059
-0.93049
-1.2456
-0.9234
0.98682
1.0463
1.0867
-1.0298
0.86364
-1.1113
0.92319
-0.94847
0.99319
0.86795
-1.1342
-1.1403
0.96703
0.91849
-0.99301
-0.92337
0.7492
1.0422
-0.88686
0.98821
1.0797
-0.95424
1.2591
1.0372
1.1781
1.1865
-0.88792
0.94946
-1.0997
-0.83763
1.0223
-1.0513
0.93514
0.92559
0.98847
-0.84318
-0.91107
-0.88241
0.90028
-1.3454
1.0369
-1.1215
-0.9036
0.87214
1.0822
-0.9724
0.989
-0.95778
1.0436
1.1001
1.1079
0.87798
1.036
1.0376
0.77064
-1.1534
-0.91788
-0.87555
-1.0941
-1.0553
0.84186
1.1024
-1.1875
-0.96338
0.8967
-0.95025
1.1158
-1.0257
-1.093
-0.93383
-0.93242
0.94325
1.0235
-0.90534
-0.94741
0.9499
0.86016
1.0049
0.92678
1.2599
1.1453
-0.95538
-0.95957
0.95351
-0.97038
-0.96654
-0.95179
-0.94515
-0.89807
-0.78021
-0.93168
1.03
0.93919
-1.0335
-1.0408
0.88361
1.0619
-1.0728
1.1155
1.1943
-1.1519
-0.95806
-0.92218
-0.8561
1.176
-1.1987
0.96585
0.981
0.87729
1.0777
-0.77169
0.99653
-0.83443
1.1733
0.91743
0.80787
1.4094
1.1599
-1.1367
1.2349
-0.89489
-1.2632
0.93126
-1.2229
1.0221
1.0573
-0.88163
-0.79801
-0.76503
-1.0153
-1.0597
-0.88882
-1.016
0.89261
1.0693
0.87726
1.1802
-0.70741
0.95993
1.1543
0.97859
-0.82403
-0.81645
-0.81763
1.3012
1.2529
0.84622
-0.84686
-1.0353
-1.0079
-0.95983
1.1169
0.97782
-1.1276
-1.0645
-1.0697
-1.0021
-0.8394
-0.84418
1.2501
-0.76809
1.0505
1.014
-1.1174
-0.85558
-1.1058
1.0522
-0.84
-0.93255
0.98161
1.0729
-1.092
-1.0099
1.1526
1.1278
1.1242
-0.84487
-0.87885
0.75047
0.84915
1.0607
1.1033
0.80654
-0.84895
-0.93979
0.95449
1.0136
0.83037
0.76149
0.81271
1.1672
1.1762
1.03
-0.99972
-0.97065
-0.95934
-1.1231
-1.0833
-0.85866
-1.1356
-0.97386
1.0414
0.94296
-1.366
0.97046
0.98402
-0.92994
1.1975
0.99538
-1.0442
-0.96355
1.1712
1.0295
-1.1012
-0.82803
-0.8871
-0.90603
1.2289
-1.0474
-1.0979
0.92667
1.1365
0.93416
1.01
-0.79422
1.0603
-0.88682
0.9732
1.18
-0.90183
-0.91716
1.084
-1.0068
0.76734
-0.82424
1.1106
1.0195
1.1437
0.73887
-0.91357
1.1165
-0.79833
0.81164
0.91105
0.95178
1.0246
1.2033
-0.94733
-1.0393
0.7365
0.82387
0.98293
-0.89843
1.0082
1.1418
0.71377
-0.97492
0.85295
-0.94591
-1.2084
-0.8629
0.95324
-0.88349
1.0838
0.882
1.1141
-0.83311
0.99669
0.90996
1.1929
-0.98839
1.1263
-0.94306
-0.94411
-1.0809
-1.0746
0.92853
-0.96147
1.0594
-0.83338
-1.1598
0.78795
1.1586
-0.83549
1.0211
-0.86805
0.91528
1.0274
1.0652
-1.0543
1.0112
1.1767
-0.74399
-1.006
0.8863
0.99339
0.92857
-0.8945
-0.94616
-0.98311
-1.0347
-0.89262
-0.7872
-1.0744
-1.1038
-0.99379
-1.121
-0.81481
1.3007
-1.3898
-1.1085
0.86085
1.1869
-0.87706
-0.98335
1.0502
-0.90918
-0.88475
0.955
-0.81028
-0.87139
-1.1434
-0.771
1.0162
1.0102
-1.0421
-0.80881
-0.89693
-0.86556
1.1159
0.81694
-0.92608
-0.95548
-1.0149
1.0424
-1.0059
-0.93096
1.0836
-1.0022
-1.0763
0.98038
-1.1044
-0.89037
-0.84801
-0.87311
0.83747
-0.97743
0.95597
-0.88798
1.022
1.0018
-0.83245
1.0501
-0.98439
1.2864
1.1516
-0.98033
1.0132
-0.92536
-1.15
-1.4293
-0.9653
1.0823
0.98498
1.0166
-0.94101
-0.83103
-0.93454
-1.0327
1.072
-0.86488
-0.77841
1.1021
0.90304
0.95816
1.0968
0.77391
1.0335
-1.0018
0.89907
-1.0011
1.1974
1.1562
0.87433
-0.90122
1.1433
0.95412
1.1082
