# Supplementary material for: Large-scale cortical functional networks are organized in structured cycles
Source: Nat Neurosci. 2025 Aug 27;28(10):2118–28. doi: 10.1038/s41593-025-02052-8 (PMC12497652; doi:10.1038/s41593-025-02052-8)
Supplement: Supplementary file 8 — Statistical source data. [file 41593_2025_2052_MOESM8_ESM.zip › figure5abde_stats_sex_wts.csv]

0.24967
0.23757
0.23506
0.24338
0.24222
0.2416
0.24652
0.24986
0.24716
0.2352
0.24434
0.24504
0.24993
0.24872
0.23997
0.24368
0.24649
0.2496
0.24963
0.23565
0.23
0.24484
0.24844
0.24645
0.24434
0.24844
0.24977
0.24999
0.2498
0.24342
0.2462
0.24846
0.2485
0.24488
0.24946
0.24299
0.2489
0.24952
0.24565
0.24617
0.24748
0.24646
0.24959
0.24028
0.23829
0.24999
0.24271
0.2495
0.24472
0.24131
0.23919
0.24992
0.24998
0.24905
0.24599
0.24956
0.24536
0.24342
0.24388
0.24258
0.2342
0.2491
0.24957
0.24981
0.24971
0.24305
0.24782
0.24512
0.24095
0.24818
0.24866
0.24822
0.24894
0.2496
0.24946
0.24051
0.24837
0.24992
0.24921
0.24913
0.24566
0.24134
0.24943
0.24961
0.24243
0.24682
0.24648
0.24399
0.24837
0.24965
0.23234
0.24993
0.24811
0.24498
0.24816
0.24695
0.24998
0.24799
0.23799
0.23642
0.24981
0.2464
0.24863
0.24112
0.24691
0.24971
0.2333
0.24711
0.24939
0.24088
0.24978
0.24976
0.24429
0.22862
0.24582
0.24998
0.24997
0.24907
0.24712
0.24832
0.24666
0.24956
0.24796
0.24996
0.24686
0.24958
0.24232
0.24287
0.24946
0.24693
0.24819
0.24466
0.24041
0.24943
0.24641
0.24928
0.24755
0.24372
0.23605
0.2487
0.24953
0.24998
0.24968
0.24379
0.24547
0.24563
0.24961
0.24373
0.24971
0.23556
0.24997
0.24539
0.24213
0.24897
0.24952
0.23836
0.25
0.24998
0.24839
0.24977
0.24989
0.24999
0.2468
0.24997
0.23171
0.24983
0.24993
0.24356
0.24863
0.24367
0.24978
0.23957
0.24673
0.24573
0.24734
0.24859
0.24596
0.24972
0.247
0.2497
0.24484
0.24964
0.2443
0.23726
0.24863
0.24876
0.24288
0.24863
0.23541
0.2489
0.24813
0.24375
0.24473
0.24997
0.24461
0.24866
0.23164
0.24979
0.24996
0.23314
0.24999
0.2485
0.24895
0.22853
0.24994
0.24896
0.24948
0.24935
0.2408
0.24983
0.24635
0.24966
0.24885
0.24969
0.24967
0.24776
0.24749
0.24871
0.23832
0.24842
0.24996
0.24949
0.24828
0.24979
0.2447
0.24724
0.24841
0.2493
0.24999
0.24505
0.24607
0.24574
0.24972
0.2482
0.24999
0.24842
0.23026
0.24957
0.24643
0.24996
0.24853
0.24945
0.23719
0.24967
0.24341
0.24283
0.2465
0.24933
0.24776
0.24231
0.24988
0.24938
0.24888
0.24851
0.24997
0.24286
0.24784
0.24613
0.24726
0.22922
0.24967
0.24674
0.24745
0.24538
0.24845
0.2498
0.24997
0.24954
0.24955
0.24774
0.24739
0.24581
0.24969
0.24966
0.23377
0.24497
0.24817
0.24564
0.24799
0.24928
0.24274
0.24764
0.24276
0.24965
0.24705
0.24935
0.24702
0.24984
0.24803
0.24883
0.24878
0.24915
0.24986
0.24754
0.24927
0.24934
0.24441
0.24999
0.24856
0.23711
0.24546
0.24948
0.24957
0.24943
0.24977
0.24971
0.24939
0.24921
0.24713
0.23521
0.24875
0.24978
0.24902
0.24973
0.2496
0.24621
0.2491
0.24877
0.24704
0.24228
0.24507
0.24954
0.24837
0.24406
0.24354
0.24196
0.2497
0.24991
0.24576
0.2486
0.23393
0.25
0.24198
0.24372
0.24815
0.23896
0.22273
0.24458
0.24594
0.23919
0.24694
0.23683
0.24874
0.24015
0.24988
0.24922
0.24607
0.23769
0.23289
0.24994
0.24916
0.24656
0.24994
0.2468
0.24888
0.24576
0.24326
0.22229
0.24958
0.24492
0.24988
0.24086
0.23999
0.24013
0.23344
0.23771
0.24316
0.24322
0.2497
0.24998
0.24958
0.24697
0.24987
0.24643
0.24903
0.24887
0.25
0.24249
0.24296
0.23794
0.23337
0.24939
0.24995
0.24694
0.24401
0.24749
0.24935
0.24255
0.24878
0.24991
0.24877
0.24808
0.24998
0.24502
0.24642
0.24661
0.24303
0.24588
0.23048
0.24343
0.24913
0.2476
0.23879
0.24341
0.24904
0.24946
0.24995
0.24156
0.23232
0.23955
0.24412
0.24353
0.24978
0.25
0.24978
0.24957
0.24666
0.24841
0.24428
0.246
0.24982
0.24959
0.24914
0.22718
0.24978
0.24994
0.24869
0.24205
0.24999
0.24953
0.24966
0.24386
0.24979
0.24769
0.2413
0.24645
0.24758
0.23967
0.24946
0.24783
0.24856
0.24595
0.24884
0.24998
0.23719
0.24915
0.24643
0.24982
0.24327
0.24735
0.24814
0.24838
0.24999
0.23326
0.24089
0.24727
0.24991
0.24555
0.22843
0.24797
0.24699
0.23773
0.23942
0.24784
0.24939
0.24985
0.24163
0.24927
0.24963
0.228
0.24085
0.24993
0.24715
0.24998
0.24566
0.2236
0.24984
0.24378
0.24923
0.24125
0.24464
0.24943
0.2462
0.24839
0.2461
0.2471
0.24185
0.25
0.24779
0.24238
0.24997
0.2465
0.24914
0.24917
0.24849
0.24871
0.24863
0.24961
0.24917
0.24188
0.24458
0.23632
0.24466
0.24209
0.24989
0.24506
0.24805
0.24982
0.249
0.2493
0.24997
0.2435
0.22935
0.24999
0.24639
0.24999
0.24863
0.24692
0.24924
0.24993
0.24971
0.2468
0.23622
0.24872
0.24758
0.24999
0.24677
0.2398
0.23349
0.22476
0.24737
0.24447
0.2428
0.24575
0.24993
0.2494
0.24775
0.24629
0.24947
0.23925
0.24532
0.24556
0.23383
0.24994
0.24997
0.24958
0.23907
0.24706
0.24486
0.24702
0.24005
0.24853
0.24948
0.24995
0.24957
0.24999
0.24873
0.2484
0.25
0.24865
0.2499
0.24755
0.24666
0.24333
0.24545
0.2423
0.24987
0.24949
0.2465
0.24988
0.25
0.24178
0.2494
0.24994
0.23479
0.24508
0.2499
0.24996
0.2485
0.24518
0.22064
0.24969
0.24844
0.24994
0.24993
0.24908
0.24163
0.24886
0.24974
0.24879
0.24481
0.23495
0.24765
0.24742
0.24954
0.24788
0.23427
0.24973
0.25
0.24719
0.25
0.24206
0.24481
0.24554
0.24731
0.24557
0.24945
0.24738
