# Supplementary material for: Large-scale cortical functional networks are organized in structured cycles
Source: Nat Neurosci. 2025 Aug 27;28(10):2118–28. doi: 10.1038/s41593-025-02052-8 (PMC12497652; doi:10.1038/s41593-025-02052-8)
Supplement: Supplementary file 8 — Statistical source data. [file 41593_2025_2052_MOESM8_ESM.zip › figure5abde_subj_age.csv]

24
18
24
22
28
28
23
23
22
25
18
25
28
25
20
29
26
28
19
25
25
28
26
24
27
28
23
27
28
27
21
18
18
18
25
28
19
26
23
27
24
28
18
26
28
26
25
27
26
26
26
20
25
27
27
24
31
35
36
35
30
31
31
29
34
29
37
34
37
29
32
34
29
31
30
37
34
33
35
34
33
34
29
37
31
35
30
29
28
32
37
32
36
35
33
33
37
34
37
37
37
38
28
36
31
35
29
37
32
36
34
37
29
35
36
34
32
33
30
35
32
32
32
33
37
32
37
34
37
34
32
35
37
38
35
37
38
29
30
31
32
38
36
36
45
42
42
47
40
42
48
41
39
46
47
47
44
46
43
48
41
41
43
41
40
46
45
46
47
48
46
40
48
41
47
47
39
48
45
47
47
38
40
40
44
44
40
47
48
39
48
42
42
40
46
48
44
40
39
45
45
39
46
45
42
43
41
40
41
45
44
47
43
47
47
47
47
42
40
40
40
41
43
44
41
48
39
40
46
44
46
45
42
48
45
42
39
39
44
44
44
43
44
46
49
42
47
51
55
55
57
57
57
54
49
56
55
57
52
58
49
55
57
55
52
55
56
56
54
53
50
58
58
58
51
54
48
57
56
52
54
54
49
51
57
52
52
48
52
56
56
56
53
56
52
58
52
51
49
56
52
55
58
51
53
50
55
50
52
54
53
55
50
54
56
49
52
57
54
48
51
53
49
52
51
53
54
55
55
51
50
54
49
52
51
50
56
49
50
60
58
59
62
65
62
58
64
66
66
67
66
60
60
62
60
60
66
64
64
64
63
62
65
67
68
68
64
61
65
62
65
66
68
60
63
66
62
61
59
59
62
61
62
64
60
67
58
64
61
60
63
65
62
67
66
67
65
61
59
61
67
66
63
63
65
63
58
66
68
59
63
65
64
61
59
63
66
60
66
65
64
65
66
59
68
64
64
60
67
63
61
67
68
63
68
68
70
72
72
71
77
73
76
69
77
69
68
76
72
75
77
76
71
69
72
69
71
70
75
72
76
73
70
77
76
71
72
69
70
77
71
78
70
74
70
69
70
71
71
73
71
68
75
73
72
76
68
69
76
77
75
74
78
68
76
68
76
69
78
77
75
75
75
69
74
70
71
75
78
73
73
74
74
78
74
76
71
71
77
78
69
71
70
78
78
71
76
70
75
69
72
72
79
73
78
83
85
83
78
79
81
83
81
83
80
85
82
79
80
83
85
83
85
82
84
79
80
88
80
80
85
85
87
82
82
80
79
78
80
84
80
80
83
86
82
80
79
84
81
81
79
81
79
83
79
79
79
87
80
79
86
80
80
79
84
82
79
87
79
80
82
80
81
78
83
80
79
79
79
79
84
86
