# Supplementary material for: Large-scale cortical functional networks are organized in structured cycles
Source: Nat Neurosci. 2025 Aug 27;28(10):2118–28. doi: 10.1038/s41593-025-02052-8 (PMC12497652; doi:10.1038/s41593-025-02052-8)
Supplement: Supplementary file 8 — Statistical source data. [file 41593_2025_2052_MOESM8_ESM.zip › figure5cf_cyclestrength_per_session.csv]

5.1704	1.9594	5.4767
-0.177	4.5615	3.4604
8.636	12.884	7.4684
3.8946	2.3208	3.5598
4.3689	-0.39443	5.7775
2.3047	2.7671	1.4344
6.0899	7.9012	3.7928
6.6082	7.6426	-0.48435
-1.2789	-1.9405	-1.1799
4.0881	-0.71256	-0.88444
7.7608	8.0418	7.0648
3.4209	-0.71472	-0.56955
3.4086	-0.14961	10.248
-1.2771	5.5353	-1.3118
7.04	12.149	8.0043
2.4596	5.2396	7.3872
7.8329	-1.8606	-7.5901
5.6597	4.8632	5.1225
6.0169	4.1863	4.2854
10.994	9.288	9.6067
5.5262	3.6404	4.4968
2.4107	6.018	1.2615
5.3137	3.2453	4.3467
7.5859	6.6012	0.61014
-1.6129	-3.6304	-5.1735
5.1422	12.189	11.415
3.4343	9.3663	8.5773
3.4218	1.8514	-6.2823
4.377	-0.89969	-3.0694
5.7531	2.7093	3.823
6.7191	6.5963	8.6146
0.42574	2.609	3.3819
1.3341	4.0442	-1.0222
3.7251	0.74785	-2.1636
-3.6969	1.0825	-0.44725
2.2291	0.96306	5.7365
2.7181	-1.8325	-5.58
8.5512	6.8556	7.6337
3.9623	5.632	13.996
7.3673	9.19	7.4749
5.8578	3.8976	0.71371
4.0613	2.5445	-1.4678
8.3579	1.717	4.8621
6.4761	-1.0945	5.2072
2.8862	-0.87662	2.7945
1.9412	6.2161	7.7959
5.8731	4.9416	4.717
5.3181	2.0728	5.4112
2.7865	4.5421	2.7524
5.215	10.65	7.4139
6.744	-5.1289	0.66969
5.0074	-2.3067	2.7867
5.4562	4.4765	7.5707
9.2024	1.6429	7.3333
7.3086	-0.41527	5.7327
-1.9217	3.4374	0.012193
2.9222	-2.574	-0.73845
10.913	2.4763	0.65511
4.4803	4.706	4.2907
4.3206	6.9223	5.7192
-0.4102	-1.977	1.0666
10.06	11.591	9.1404
4.3535	12.233	2.5977
4.9409	11.306	9.3541
-0.36279	4.3824	1.2034
1.9065	1.7648	5.3464
3.0171	5.7632	3.0936
5.6238	2.7971	11.378
1.7233	2.6999	6.3495
11.611	4.8381	5.9116
6.8492	4.8524	1.3901
1.6578	6.8133	4.9654
-0.27232	0.69262	-0.46322
3.9571	8.7972	6.4293
3.1869	-3.3042	-2.2368
8.7458	5.8633	8.3341
10.89	6.8914	10.028
5.1596	4.3219	1.6915
3.8071	6.2184	0.75345
