# Supplementary material for: Large-scale cortical functional networks are organized in structured cycles
Source: Nat Neurosci. 2025 Aug 27;28(10):2118–28. doi: 10.1038/s41593-025-02052-8 (PMC12497652; doi:10.1038/s41593-025-02052-8)
Supplement: Supplementary file 8 — Statistical source data. [file 41593_2025_2052_MOESM8_ESM.zip › figure5g_B.csv]

0.59852	0.46293
0.41384	-0.064547
-0.074484	-0.35973
0.35033	-0.14973
0.096641	-0.33362
0.11096	-0.11214
0.099861	-0.19168
0.20934	0.32706
-0.53658	-0.21805
-0.19357	0.18793
0.30786	-0.099729
0.17158	0.7345
0.40601	-0.61768
