# Supplementary material for: Large-scale cortical functional networks are organized in structured cycles
Source: Nat Neurosci. 2025 Aug 27;28(10):2118–28. doi: 10.1038/s41593-025-02052-8 (PMC12497652; doi:10.1038/s41593-025-02052-8)
Supplement: Supplementary file 8 — Statistical source data. [file 41593_2025_2052_MOESM8_ESM.zip › figure5g_cogdata_corrected.csv]

0.30945	-1.9951	-0.22807	-0.14226	0.66836	0.41357	0.042168	-0.099729	0.38695	0.64679	0.042789	-0.23956	-0.44526
-1.6655	-1.7023	-0.29497	-0.071825	-0.02931	1.0972	1.3463	-0.59131	-1.326	-1.3286	-0.43773	0.60446	-0.43948
0.29827	-0.77988	-0.085895	-0.42706	0.037209	0.56347	1.1071	0.20783	-0.4755	0.58117	-0.56345	-0.32847	-0.36488
-2.2705	0.016289	-0.59883	0.51732	0.25235	-1.8864	2.7453	-1.7083	-0.98109	-1.0639	-0.83893	-0.49507	-1.4234
0.44222	-0.68746	-0.024612	0.20658	-0.85397	1.1398	-0.27186	1.6627	-0.36691	0.19646	1.2284	0.73231	0.48988
-0.28594	-0.24434	0.34836	0.25206	-0.32595	1.1633	-0.10949	1.0054	0.10204	0.22336	-0.28678	0.3892	0.769
-0.16695	-0.74635	-0.39884	1.5806	-2.9529	-0.80824	-0.75339	-0.2978	-1.5676	-1.9854	-0.46238	-2.4629	-1.1011
0.12606	0.52415	-0.48197	-0.40328	-0.19065	1.0363	0.30867	0.29281	0.37674	-0.17958	-0.45329	0.14441	-0.18277
0.083295	0.8829	0.003385	1.0203	-0.54785	-0.016922	0.53677	0.6712	-0.91809	0.36203	-0.22419	0.46592	0.24335
-0.83927	-1.1788	-0.14057	-0.33921	0.50903	0.55623	0.49974	-0.0022171	0.68007	0.13443	0.16919	0.59252	0.2995
-0.65593	-0.085162	-0.69076	-0.39151	-1.1936	1.2197	0.30318	0.7095	0.32439	-0.43551	-1.403	-0.6378	-1.2102
-0.096871	-2.4224	0.033698	0.089653	-0.33021	-0.024038	-0.028584	0.83394	0.22215	-0.14047	-0.44988	0.63732	0.62595
-0.0013742	0.14972	-0.75583	0.11283	-1.701	0.51064	-0.59631	1.295	0.1162	0.16995	1.0483	-0.21706	1.641
0.51225	-1.0567	-0.44773	-0.035797	0.082335	1.1021	0.065909	1.4696	1.1631	-0.11798	-0.029564	0.96953	1.8372
0.017488	0.87689	-0.38063	2.8897	-2.4289	-2.0147	0.73645	-0.77537	-1.0282	-1.0325	-0.54613	-0.18827	-1.1352
0.64715	-0.14645	0.35889	-0.47024	1.1338	-0.20573	0.11801	-0.070879	-0.24334	-0.19873	0.026688	0.86432	0.039539
0.095757	-0.22622	-0.18516	0.36247	0.87305	-0.18917	-0.22785	-1.0737	-0.25618	0.73886	-0.2594	0.33203	1.5489
0.018184	-0.61341	-0.64868	-0.10184	0.080836	-0.22027	0.61561	-0.74122	0.2645	0.97295	-0.14302	-0.45717	-0.71181
-0.7545	-1.698	-0.11208	3.4515	-1.0839	-1.3982	-0.20335	0.32251	-3.9172	0.25677	0.40168	-0.93086	-0.89774
0.048967	0.54313	0.48575	-0.031646	-0.0033505	-0.027878	-0.26706	0.18128	0.30327	0.069818	0.27498	1.0053	-1.429
-0.67919	0.58171	-0.33571	-0.11511	-0.83937	-2.6628	-0.36671	-0.90383	-0.14966	-3.0821	0.26641	-0.61248	-1.2292
-0.1222	-0.59204	0.42613	-1.0448	0.83378	1.0373	-0.85949	-0.31851	1.051	0.96292	-0.015951	0.88129	-0.5139
0.093878	0.19157	0.25611	1.3946	-0.51953	1.0343	-0.22496	-1.1721	0.20711	-0.2992	0.0090843	0.69506	-1.6343
-0.72736	0.92236	-0.52855	-0.40617	-0.22994	-2.5072	0.30312	-1.286	0.54127	0.48874	-0.1209	-0.13284	-1.1703
0.26267	0.57245	-0.92872	-0.61141	-0.144	-0.068328	-0.4874	0.53533	-0.064585	0.86419	0.90274	-0.16861	0.6304
-0.71153	-1.4478	0.24638	-0.49064	-1.335	-0.20321	0.058224	0.49269	-1.4881	-1.8076	0.02256	-0.62197	-0.36556
-0.033307	0.46242	0.1839	-0.79039	-0.44221	-0.050771	0.024192	0.32813	0.53606	-0.42981	0.6188	0.23455	-0.86733
-0.75638	-0.22827	0.20749	-0.36134	-0.41287	-0.22999	0.93796	-0.79137	-0.057833	0.45956	-1.278	0.83756	0.41035
-0.56921	-1.4626	0.04165	0.81804	-0.63978	1.0096	0.3043	0.10837	-0.12527	-0.98316	0.098703	0.84622	-0.43889
-0.47468	0.13663	-0.27459	-0.27927	0.16914	-1.314	-0.47712	0.53308	0.56225	-0.96535	-1.4004	-1.1191	-1.5597
0.037054	0.82545	0.025792	0.39331	-1.3475	-0.049442	0.96249	0.038618	-0.91312	-0.35633	0.86219	-0.13262	-0.30164
-0.65449	-0.92851	-0.36597	-0.43281	-2.0154	-0.0055561	0.64435	1.128	0.16281	-0.17616	1.1717	-1.0031	-0.4447
-0.058815	-0.45609	-0.69175	-0.43644	-0.4579	1.065	0.021017	-1.0498	-0.30881	-1.3554	-0.77717	0.93659	0.45208
-0.51038	-0.93742	-0.24198	1.5708	-1.919	-1.2477	0.13561	-0.0049545	-0.7888	0.15201	-0.67325	-1.2035	-2.25
0.33403	0.51475	-0.61283	0.13294	0.67041	1.1683	0.26979	0.7487	0.87423	-0.52807	-0.052595	1.1474	0.56364
0.87857	-1.1248	-1.5345	0.94162	-1.0963	-0.10771	0.24534	1.0159	0.75449	0.94137	0.1145	0.71161	0.70285
-0.45593	-0.40885	0.40775	0.46169	-0.61463	-1.993	-0.20844	0.50225	-0.46827	-0.17035	1.497	-0.53162	-1.7418
-0.79298	-1.1211	-0.77919	-0.1138	-0.18419	0.58897	0.22877	-0.036284	-1.6094	0.19752	0.027149	0.63204	-0.35988
0.41025	-0.37489	-0.087644	-0.55348	-1.1438	-1.2686	-0.6889	-0.34188	-0.1063	0.54442	-0.61832	-0.68063	0.020572
-0.020467	-1.0695	0.23096	-1.0989	-0.18064	-0.22146	-0.11055	0.23329	-0.06113	-0.62343	-0.13182	-0.27023	-1.039
0.17264	0.15865	-0.50048	-0.45296	0.0025135	-0.16091	0.60085	-0.073221	0.84915	-1.3781	0.34496	0.18545	-2.1353
-0.87472	0.59813	-0.44202	-0.6875	-1.607	-0.074961	0.12996	-0.11752	0.42334	-0.86968	-1.9118	-0.36546	0.27736
-0.64345	-0.44791	0.1841	0.94538	-3.2653	-2.0028	0.38788	-1.4909	-2.0969	-0.12659	-0.11001	-4.6437	-1.3619
-0.6322	0.64168	0.19015	0.29814	-0.2569	-0.16485	0.22044	-0.21068	0.38767	-0.15882	-0.83285	0.17644	0.16259
0.29322	0.15325	0.18139	-1.1243	0.1849	0.515	0.21732	-0.36172	0.27384	-0.89376	1.0302	0.16134	-0.56666
0.079489	-0.72434	-1.026	-0.62007	0.15949	1.1709	0.056299	-0.14217	1.04	0.24079	-0.30599	0.40294	-0.4015
-0.25768	0.075134	0.028451	-0.0024841	-1.5664	-0.081997	0.26742	0.52939	0.087026	-0.10568	-0.44588	-0.36837	-1.0889
-0.30726	1.0735	-0.00084938	-0.87142	-0.2	0.42198	-0.21245	-0.31305	0.54952	0.056105	-3.083	-0.23492	-2.2257
0.086465	0.1472	-0.2528	0.18897	0.086069	0.58413	-0.30699	-0.18612	0.55107	-0.33779	0.51985	1.1852	1.1969
-0.21861	-2.0119	-0.61516	-0.10969	-0.97088	-1.3103	0.085197	-0.50307	-0.067931	-0.61887	-0.22788	0.37904	-1.033
0.37628	-1.5616	-0.44925	0.3801	-0.54208	-0.046816	0.45351	0.095899	0.54102	-0.060514	-0.36173	0.97929	-1.1822
-1.8953	0.43676	-0.12662	0.49574	-0.40823	-2.0344	1.1082	-0.3844	-1.8786	-2.3511	-1.1731	-1.5184	-1.3068
-0.84116	-0.33692	0.14637	-0.41998	-0.93891	1.164	0.29603	-0.6465	-0.40654	-0.11019	-0.034762	-0.16312	0.17563
0.27104	-0.22816	0.36206	-0.28218	0.14033	-0.84544	-0.087083	0.021537	0.40408	0.13089	0.37562	-1.0266	1.338
0.27515	0.2097	-1.5959	1.1208	-1.1097	1.0183	-0.72281	0.65643	0.2542	0.87654	0.068944	0.11351	-0.077618
-0.14085	-0.77589	0.081826	0.99437	-0.73068	-1.894	-0.043452	-0.44373	0.38286	0.23171	0.12511	-0.1358	-0.25255
0.72799	-0.07054	0.64448	-0.93812	-0.20465	1.0424	-0.40499	-0.059772	-0.36236	0.062301	-0.056312	0.50898	-1.751
-0.18358	1.1804	0.34701	1.3979	-0.26887	-0.1481	1.3199	-0.070738	-1.1901	0.73463	-0.94368	-1.0316	0.20267
0.29925	1.2254	0.28239	0.12287	0.23447	-0.74651	-0.67458	1.0145	0.50449	0.3981	0.16037	0.10683	0.96453
-0.76586	-0.49995	-2.6827	0.96495	0.14378	-0.74391	-0.058997	1.2516	-2.3564	-0.07514	-0.080411	0.48499	-0.36735
0.52127	-0.61754	-0.83877	1.5938	-1.0406	-1.313	-0.15004	0.32496	-0.52894	-0.45932	-0.7145	-1.4967	0.060535
0.11948	0.68629	0.053348	-0.59704	0.49208	-1.3124	-0.71657	0.62386	0.097664	-0.016542	0.69458	-0.37938	0.47808
-0.17341	-1.432	0.13788	-0.66682	0.38497	-0.078487	-0.30379	-0.0024632	-0.48272	-0.5092	-0.49819	-0.37595	-0.80908
-0.23612	-1.4276	-1.0591	-0.13798	0.12419	-0.2167	-0.20847	-0.38826	-1.4101	-0.037116	-0.16412	-0.64108	1.7572
0.096329	-0.020582	0.2393	-1.1799	0.67228	-0.24205	-0.8307	0.29086	0.84243	-0.3379	1.0911	0.62178	0.85764
0.03931	-0.23554	0.39227	-0.072937	0.7281	-0.095375	1.2402	0.42124	-0.81225	0.037093	0.29336	-0.20692	0.14743
-0.66963	-2.0493	-0.40968	2.5945	-0.43046	-0.85944	0.31033	-1.2008	-2.2957	-1.815	0.37073	-2.3695	1.8177
-0.19973	0.39506	0.21063	1.2778	0.16111	0.97871	0.19739	-0.97413	0.64024	0.25194	0.42536	0.795	0.44519
0.056894	0.89481	0.74075	0.31246	0.47063	0.34149	-0.44721	0.31321	1.1488	-0.014768	0.49614	0.38869	1.3261
-0.10346	0.20193	0.28344	1.4548	-0.35665	0.53671	0.73606	-0.23255	0.43231	0.1441	0.6976	0.18687	0.39871
-1.1626	0.29491	0.33258	1.3881	0.14634	-0.69474	-0.01397	-0.62403	-3.4003	-0.042911	0.91616	-2.8025	-0.76745
-0.35041	-0.8903	-0.45055	-0.34203	-0.52334	0.96258	-0.55988	-0.22912	0.16848	0.65674	-0.45303	-0.90337	-0.4536
0.18706	0.19183	-0.90734	-0.43723	-0.040916	-1.3225	1.4472	-0.27541	-1.9923	-0.84644	0.51291	0.73038	-1.3198
-0.45569	0.74573	-1.2371	0.069164	-1.2509	1.0031	0.28109	0.098911	-0.188	0.056683	-0.83845	-0.28666	-0.4247
-0.045799	-0.1069	0.7384	-0.17185	0.63302	1.0359	-0.45388	1.005	0.58848	0.363	1.8675	1.2484	0.032869
0.62633	0.81619	-0.038498	-0.96493	0.524	-0.76643	0.13027	-0.82111	0.47893	-0.38895	-0.70857	1.1982	0.55843
-2.1244	-0.95267	-0.94341	-0.55024	-2.0479	-2.5877	0.17549	-2.5728	-2.6987	-1.6938	-2.9223	-2.1193	-2.3466
-0.67915	-0.48669	-2.3845	-0.04627	-0.32402	-1.4867	0.047644	-0.81218	-0.32983	0.53582	0.2081	-2.5627	-0.44578
-0.89961	-1.709	-0.79926	0.26594	0.28704	0.34498	-0.076421	0.66975	0.47145	-0.39311	-0.6873	-0.16218	0.41706
0.95574	0.73704	-0.42625	1.404	0.37483	-0.13352	-0.39748	1.1926	0.49055	0.16765	-0.7615	-0.45177	0.49471
-0.10225	0.30787	0.3135	-0.045196	0.43277	1.1297	-0.93915	-0.47806	-0.0070644	-0.75523	0.76612	0.15018	-0.16332
0.82601	-0.034526	0.42332	0.77875	0.20767	0.97194	0.96416	1.2114	1.1207	0.33774	0.68974	1.3457	-0.60166
0.33032	1.0283	-0.25328	-0.76235	-0.55734	0.50977	0.34113	0.68836	-0.19461	0.55104	0.57297	-1.3388	-0.1724
0.49562	0.46541	0.49146	-1.1751	0.35158	-1.5118	-0.2356	-0.9896	0.19549	-0.92397	-0.422	0.0075267	-0.090647
-0.45937	-0.11478	0.41736	0.51028	0.66508	0.37231	0.4781	-0.2014	0.61432	0.78274	0.64242	0.25338	0.44175
0.25676	0.75638	0.27024	-0.27771	0.1184	-0.14798	0.094972	1.1579	0.64693	0.45508	0.94632	-2.15	2.6136
-0.64219	0.286	-0.8323	-0.40605	-0.19085	0.99747	0.45254	0.29573	-0.20128	-1.4629	0.60905	0.08108	-0.86231
0.77378	0.19065	0.24518	0.11229	0.84204	1.1384	-0.069742	0.72624	0.27832	0.33486	-0.4263	0.5421	-1.2329
-1.7499	-2.3524	-1.46	-0.95572	-1.5229	-0.66822	0.64952	-2.2371	-0.063123	-0.054352	0.12243	-5.1845	-0.83872
-0.12444	-0.92176	-0.5854	1.2439	0.056319	-0.84638	-0.041835	0.62809	-0.81673	0.48486	-0.59721	0.26721	-0.39121
0.49069	0.87302	0.43554	0.24801	0.65715	0.93022	-0.28761	0.28125	0.81661	0.37073	0.13489	0.35462	0.75531
0.5912	-0.57817	-2.1421	-0.39438	0.65972	1.1213	-0.55642	0.80671	1.1038	0.92102	0.57083	0.8873	1.6132
0.88768	-0.89056	0.29769	0.03574	0.96058	1.1058	-0.52327	0.76921	0.82098	0.7575	0.84626	1.0461	1.8211
0.86836	0.43396	-1.1083	-0.71704	-0.064181	0.98837	-0.98024	0.86016	0.32542	0.3374	1.7969	1.3646	0.43536
-1.132	0.30005	-0.17565	-0.54594	-2.0683	-0.72671	-0.25585	-1.3297	-0.48133	0.026839	0.33348	-0.79422	-1.2216
-0.55194	-1.4199	-1.1038	0.31221	-0.88921	0.47537	0.09865	-0.0080217	0.0077258	0.042163	-1.6727	-1.0176	-0.22531
0.79388	0.057137	0.15957	-0.17301	0.044934	0.97004	-0.38847	1.0928	-0.28989	0.22995	-0.97545	0.96442	0.54345
0.52247	-0.087584	-0.50056	0.27179	-0.97023	-0.10448	-0.22887	-0.41562	-2.2287	-0.10757	0.063334	0.51724	0.33254
0.64525	0.47502	-0.4783	-0.83523	0.47747	0.3468	0.046555	0.56338	-0.13558	0.1531	-0.70741	0.95472	0.60561
0.062015	-1.2085	0.95313	-0.66786	1.051	-0.25295	-0.10717	0.71993	1.4594	-0.44926	-0.7731	0.97481	0.20532
0.043639	0.83087	0.088385	-0.1108	-0.060962	0.48284	-0.58938	-0.2063	0.42139	-1.1751	1.3432	-0.083933	-1.0381
-0.93613	0.48836	-0.6503	-0.96604	0.5986	-1.5218	1.5364	-0.84801	0.50152	-0.18232	0.79479	-0.38005	-0.64261
0.012883	-0.65071	0.25423	-0.026471	0.19997	0.5695	0.32514	-0.24546	-0.065627	0.1428	0.09529	-1.8203	1.5052
0.028211	-0.3761	0.34579	-0.17191	0.87062	0.99706	-0.44166	0.5274	0.17026	-0.90015	-0.37226	0.81427	1.0706
-0.60419	0.31582	0.28522	0.37419	0.067113	-0.85084	0.78473	-0.02238	-0.51983	-0.73874	-0.33609	0.26355	-1.1023
0.27482	-0.43585	0.28329	0.0090466	0.50971	-0.26948	-0.21551	0.23464	0.65421	0.98233	0.48957	0.58499	0.32887
-1.1322	0.19742	-0.11738	-0.50245	-0.80626	0.53114	-0.06724	-0.51559	-1.0471	-0.25829	0.24805	-0.9388	0.28378
0.34117	0.42014	0.51922	-0.66928	0.45803	1.1149	-0.55174	-0.86864	-0.79323	0.86931	-2.5061	0.1234	-0.045231
-0.29055	-0.58198	-0.30452	-0.18791	0.26654	-1.3457	-0.055129	-0.45326	0.30905	0.49633	-0.59126	-2.8474	-0.90879
0.75748	0.88085	0.44804	-1.1451	-0.20451	0.97818	-0.7902	0.28155	0.17749	1.0564	1.3602	0.23101	1.1806
0.97145	1.2333	-1.2109	-0.86399	-0.35244	-0.26473	0.039132	1.4082	0.32631	1.2941	-1.178	0.40658	1.5088
0.036672	1.2316	0.39476	0.01562	0.78673	-0.7771	1.3221	-0.79034	0.82635	0.17412	-0.42801	0.066018	-0.96756
-0.38109	-1.4216	0.040796	0.35882	0.63153	0.40634	0.21949	0.29687	-0.7916	-1.0118	0.51392	0.85985	-0.80892
0.42522	0.00041326	-0.06094	-1.2563	0.19727	-2.1012	-0.22666	0.52082	1.0929	1.4278	-0.28159	-0.32815	0.017951
0.5996	0.39998	0.43676	0.61049	-0.66941	-0.10283	0.39307	-0.53072	0.65305	-1.0284	0.51655	0.70175	-0.22128
-0.95384	0.73175	-0.9068	0.61393	-0.18661	-1.9868	-0.0059963	0.34628	-1.077	0.3963	-1.6797	-0.64647	-1.6637
-0.58788	0.67758	-0.1163	1.2306	0.41222	-0.7458	0.40783	-0.29887	-0.95938	0.013206	0.18262	0.48861	0.60475
-0.23711	0.79139	0.71927	0.77325	0.90188	0.36721	0.52226	-0.24248	-0.2309	0.090593	0.17839	0.42932	-0.046332
-0.65603	0.2201	0.43624	-0.13931	0.5464	-0.71037	0.57818	0.31802	-0.19137	0.50283	0.52091	0.16469	0.65765
-0.77108	0.33078	-0.043292	-0.97779	0.89023	-0.14984	0.69238	-0.33293	0.43525	-0.72568	0.00879	-0.84734	0.47386
0.17108	-0.066924	0.82502	-0.87118	-0.3755	0.39301	-0.095067	0.40127	-0.18267	-0.28138	0.077706	-0.28169	-0.17303
-0.29221	-0.58756	-0.015028	0.041832	-0.62718	-0.73702	-0.10842	-0.5332	0.60641	0.19776	-0.090118	0.31332	-0.75083
0.73781	-1.0028	-0.13926	0.75577	-0.4472	1.1206	0.36315	0.25134	0.61021	-1.6281	1.5189	-0.045734	-0.80005
-0.66842	-0.026655	0.66725	0.94276	0.23091	-2.058	0.60587	0.77971	-0.42914	0.69244	0.49701	0.29	0.19469
0.78506	-0.39647	0.59918	-1.2005	0.10855	0.93365	0.015987	-0.045825	0.67988	0.19286	-0.58826	0.35897	0.39815
-0.59006	-1.4502	-0.14111	-0.25874	-0.37365	-0.75482	0.81059	0.10474	-1.777	-1.7076	-0.25262	-0.082128	0.38333
0.7836	0.022714	-0.65109	-0.66437	-0.34167	0.31201	-0.46662	0.6826	0.51492	0.91989	0.38206	0.53774	-0.27496
0.53748	0.40633	0.7115	-0.13115	0.73208	0.99261	0.20966	-0.21093	-0.68143	0.80735	1.0767	1.3719	2.3549
-0.82054	-0.3668	-0.22541	0.43877	0.045183	0.35464	2.4084	0.097549	0.66588	-0.17402	-0.26731	-0.52681	-0.29018
0.67973	0.8153	0.81441	0.12443	-0.39803	0.97397	-0.42648	1.5116	0.16416	-0.08576	1.1539	0.78899	1.168
0.43937	-1.4433	-0.58041	0.42236	-0.63922	-1.3619	-0.49155	1.454	0.94452	0.40474	0.42119	0.67436	1.1588
0.55711	0.3551	0.2705	0.72415	-1.3385	-0.11985	-0.18128	0.65284	0.6521	0.51416	-1.2971	-0.25001	0.31544
0.49136	0.87526	0.13473	-0.80825	0.163	0.93298	-0.21931	1.6537	0.99875	0.92419	-0.34918	0.35812	0.95175
-1.0803	0.49705	-0.081104	0.068339	0.28062	-1.5111	-0.25799	-0.52576	0.97534	0.42985	-0.19489	-0.36646	1.9034
-0.89092	-1.2559	-1.009	0.70006	-0.55149	-0.23474	-0.14426	0.049614	0.1349	-1.072	-0.83601	-0.30313	0.28214
0.056553	0.46958	0.50557	-0.49229	0.3029	0.95568	-0.44459	0.34171	-0.37198	0.79967	0.26566	0.57334	1.5986
0.6781	0.063505	-0.80709	-0.35358	-0.61926	-0.29159	-0.95837	0.26684	-0.75381	-0.84801	-0.14656	-0.0083732	0.55888
-0.68044	-0.16877	-0.25652	0.69961	-1.4456	-0.84883	0.37827	-0.47064	-3.0751	0.1213	-0.33185	-0.47562	0.57865
-0.63801	0.72408	-2.0185	1.327	-0.77691	-0.21647	-0.32257	-0.092714	-2.5421	0.01683	0.064962	-0.45636	-0.60806
0.40794	1.0934	0.072844	-0.71176	-0.47509	0.51346	-0.59805	-0.61025	0.61545	0.91177	0.30877	0.52624	0.30176
0.59445	-0.14321	0.5934	-0.71157	-1.5904	-2.5588	-0.5326	-0.023661	-0.1758	-0.14815	-0.42999	-0.40074	0.27601
-0.64005	0.49687	-2.9345	0.122	0.99926	-0.28016	1.4188	-1.527	0.15333	0.13837	-0.90289	0.37899	-0.87885
0.16284	0.43143	0.43923	-0.039461	0.91652	-0.89982	-0.79159	-0.19035	0.34871	0.84503	0.78077	0.00497	-1.0764
0.6076	-0.40184	0.7211	-1.1745	0.60844	0.96533	0.014391	0.65356	1.2975	1.1053	0.70456	0.21472	-0.8176
-0.53941	-1.0528	0.43707	1.2262	0.60474	0.86374	0.2538	1.0016	-0.18948	-2.0447	-1.5303	0.25425	0.1952
-0.50953	-0.74749	-1.2144	1.0065	-0.47971	-0.79437	0.76976	0.9619	-1.9813	-0.050108	-1.8058	-1.8303	-0.90774
-0.2137	0.95656	0.50788	-0.69448	0.41737	-0.1693	0.11156	-0.4432	0.72329	-0.5571	0.9907	0.41898	-0.22093
0.55158	1.0663	0.71905	0.4449	0.64909	1.0057	0.070631	0.96249	1.1007	0.45553	0.24711	0.89695	0.88856
-0.8583	0.55418	0.29497	0.59156	0.35013	-0.9017	-0.021255	-0.91066	-0.89513	-1.6306	-1.3634	-0.3783	-1.3703
1.2602	-0.71888	0.42465	-0.56497	-0.047044	1.0877	0.13673	0.77011	-0.4734	0.49927	1.12	0.63814	0.9019
-0.26393	-0.065833	0.10191	1.7295	1.6231	-0.31122	-0.0099636	0.057971	-0.66651	0.52833	-1.3096	-1.3584	0.64527
0.35279	0.15639	-0.14145	1.1329	0.27069	-1.5232	0.064821	0.79797	1.5042	-0.084519	1.254	-0.014883	-1.164
0.41033	0.032855	-0.33016	-0.34479	0.7164	0.46809	0.42974	-1.3169	0.37393	-0.49163	0.21025	-0.29309	0.38221
0.080805	1.0616	0.072449	0.504	0.54181	-0.19294	0.40962	-1.47	0.34021	-1.2141	0.82723	0.38098	-0.50899
-0.034805	0.2204	0.57265	1.213	0.76335	0.3929	-0.3534	-0.059005	0.11197	-0.56628	0.70797	-0.031631	0.25091
-0.30673	1.1605	-0.45345	-0.62696	1.0077	0.90163	0.56002	-1.2214	-0.38017	0.10535	-0.75475	0.67117	-0.58472
0.75276	0.64468	0.041368	1.1382	0.28545	0.90344	0.23885	-0.36269	0.35802	0.095716	0.91081	0.12018	-0.98849
-0.64697	0.67744	1.0287	-0.1047	1.4775	0.86723	0.70124	-0.060992	0.85215	0.75589	-0.36951	0.62955	-0.48824
0.84472	-2.0055	-0.22692	-0.47426	0.19584	1.0316	-0.65466	-1.0562	-1.1693	0.53096	-0.78069	-0.74	-1.2245
-0.41741	-0.088307	-1.285	0.23778	0.48127	0.27666	0.22227	-1.1268	-0.098302	-0.68008	0.45941	0.47084	0.16381
-0.38196	1.4256	0.079553	1.1696	0.59767	-0.91131	0.25039	-0.79685	0.1488	-1.0168	-1.5662	0.53967	-1.3644
-0.83591	0.088111	0.19378	-0.28057	-0.26781	-0.77157	0.5252	-0.65668	0.55142	-0.60479	-0.4761	-0.12143	-0.39747
1.1641	0.64515	0.72282	-1.1329	0.020397	0.32674	-0.23576	0.4501	1.04	0.10661	-0.42568	0.91724	-0.043138
1.0673	-1.6243	-1.0942	-0.1101	-0.45921	1.0554	0.27656	0.63572	0.39967	0.32837	0.55103	0.03996	0.45079
0.61343	0.56773	0.64936	0.134	0.53762	0.96178	-1.2279	0.71202	0.26434	1.331	-0.48747	1.1344	0.64336
0.81357	-0.21423	0.29151	-0.17433	-0.40407	-0.19739	-0.2163	0.5295	0.28598	-0.12365	0.13675	0.37533	-0.063212
0.041108	0.60203	-0.29343	-0.3892	-0.72068	0.41715	0.29013	-0.045618	-0.51762	-0.90076	-0.32523	0.376	-1.4096
-0.05753	1.1094	0.67005	-1.1699	0.9924	0.87698	-0.59837	-0.11949	0.45015	-0.80048	0.77162	0.26905	2.981
0.71855	0.30529	-1.9422	-0.91235	1.1071	0.89296	-0.8968	-0.81955	0.7454	0.68947	-1.1914	0.47374	-0.15579
0.88815	0.68888	0.42882	-0.6367	0.38086	1.0249	-0.027726	-0.057297	0.14501	-0.80673	0.39732	1.1058	-0.10283
1.1227	0.70565	1.0473	-0.16855	1.4118	0.28642	-0.27162	0.12652	0.58396	0.59127	1.3768	0.48722	-0.25667
-1.0174	-2.8797	0.77223	-0.73838	-0.76611	0.89434	0.39228	-0.20123	1.1952	-0.42205	0.5011	0.11666	-0.83117
0.46289	1.1829	0.87027	0.077582	0.092489	0.89096	0.099167	-0.61377	0.60312	0.18951	0.70108	1.0285	-0.86116
-0.084905	0.58923	-0.3431	0.080225	0.17401	0.33439	0.46991	-0.0042923	-1.0488	0.70148	0.73672	-0.56051	-0.37928
0.69702	-1.0586	0.47266	-0.85838	-1.5148	0.38458	0.93273	-0.31351	0.12312	0.69187	0.26985	-0.22862	-0.24587
-0.60806	0.71033	-0.38771	-0.75425	-1.5225	-0.3617	0.53716	-0.52639	-1.2441	-0.52695	-1.3304	-1.0475	-1.4548
0.73168	-0.70263	0.79596	-1.0461	0.82787	-0.22875	0.36579	0.36506	1.1464	0.12756	-0.1771	0.069323	1.3176
-0.28951	-0.17105	-0.76756	1.1885	-0.52267	-0.22076	-0.49048	0.00091102	-0.24223	0.44239	-1.4331	-2.2684	-0.80963
0.3488	0.24491	0.75472	0.065081	0.31344	-2.1828	0.72057	-0.17135	0.43574	0.38795	-0.0062285	0.29406	0.042386
0.56271	0.69901	0.73045	-1.1008	1.2246	0.85553	-0.57192	-0.28135	0.30655	-0.34175	0.38167	0.23982	1.0854
-0.46926	-0.60818	0.56202	-0.73552	1.0158	1.0326	0.48297	0.0093216	0.13458	-0.82715	0.37149	1.1176	0.5328
-0.19407	0.091786	-0.47987	-0.48122	-0.51895	-0.25673	0.13042	-0.43839	0.72486	0.44313	-0.29111	0.59515	-0.59987
0.60711	1.3947	-0.34766	-0.061706	-0.98924	-0.29549	-0.065326	1.5292	0.54219	0.41519	1.5112	0.7284	1.2809
0.45618	0.93716	0.25978	1.3856	0.24201	1.1146	1.7977	0.29792	-0.42693	-0.23358	0.075861	-0.44235	-0.74809
0.43867	-0.29189	0.30841	1.437	-0.72748	0.39906	-0.66609	0.10047	0.9156	0.67651	2.3555	-0.20423	1.8114
-0.0014073	0.98115	-0.15159	1.5575	1.2646	-1.4468	1.1271	-0.96965	-1.1252	-0.11228	-1.1931	-0.016593	0.51728
-0.7361	0.45237	-1.8737	1.0109	0.36659	-2.0382	0.13431	-0.23735	-2.4693	-1.1595	-2.4496	-0.7237	-1.6032
0.57729	0.32373	-0.72317	-1.0525	0.4728	0.30011	-0.19317	-0.26831	0.4428	1.0016	0.36851	1.2483	0.12041
0.17008	-0.086927	0.8014	0.65594	0.53877	0.89395	-0.3401	0.36145	1.0958	-0.10754	0.45236	0.65943	-0.38567
1.0159	-0.30986	0.22712	-0.76035	0.83332	-0.26736	-0.20492	0.47699	-0.11323	-0.96674	1.1646	0.95253	1.627
-0.27127	0.75776	0.24984	-0.30014	1.4734	-0.34153	0.1882	-0.44389	0.46024	0.61731	0.70651	0.2811	-1.33
-0.93182	-1.5158	-1.8187	-0.85598	-1.1947	0.93073	-0.042356	-0.6301	-2.9172	-0.35305	-1.0803	-0.4005	-0.59728
0.68068	-0.25008	0.54919	0.37502	0.39864	0.30704	-0.69425	0.39818	-0.23438	-0.80928	1.3165	0.89426	-0.53693
0.31138	-0.30898	-0.21843	-0.30577	0.10509	0.92661	-0.85963	1.1155	-1.4775	-0.5129	0.3673	1.2762	1.2446
0.97301	1.5441	0.93718	-1.0824	1.0092	0.27442	-0.022467	1.2542	0.90633	0.95145	0.0086945	0.65843	1.6423
0.3049	1.5499	-0.22165	-1.3771	-0.096464	-0.19049	-1.1482	1.1119	0.45758	-0.56806	-1.3223	0.75295	0.60921
0.4428	0.57014	0.12407	-1.3919	0.51122	0.41614	-0.298	0.060665	0.43114	0.56718	0.63051	0.19029	1.7869
-0.27537	0.11622	0.32506	-1.2874	-0.50147	-0.3032	-0.28968	0.8802	0.86376	0.81528	-0.58364	0.34576	0.23026
-0.47412	0.4441	-0.83636	-0.016519	0.75125	1.0678	-0.44792	0.418	0.18883	-0.58006	0.27593	-0.31318	-0.33001
-0.98552	0.18047	0.25488	-0.29288	-0.44014	-0.81091	0.22259	-0.090237	-0.040894	0.56551	-0.57449	0.0070937	-0.6555
0.063901	0.27383	0.31308	-1.0847	0.80189	0.93077	0.10917	-0.86941	0.86818	1.113	0.5549	0.71214	-0.64967
0.71276	-1.1901	0.42681	-0.91438	-0.76617	0.9243	-0.058459	1.0591	0.69839	0.91991	0.8558	0.52953	0.078562
-0.074015	-1.5099	0.36651	0.82375	0.33298	-0.22618	0.041269	0.37761	-1.7739	0.077614	0.49244	0.33881	-0.27089
-0.67789	0.24722	-0.62527	-0.23803	-1.3972	0.28239	-0.023989	0.43956	0.89665	-0.16857	-0.96331	0.67054	-0.22435
0.38364	-0.68589	0.046822	-1.3443	-0.0071378	0.90817	-0.029643	-0.50646	0.3765	0.59095	0.43115	1.0624	0.88874
-0.17881	0.97598	-0.2603	0.52968	0.16106	0.43194	0.26282	-0.72363	-0.060259	-0.52956	0.098663	-1.0927	0.50774
0.35013	0.14749	-0.55716	1.6071	0.25652	-2.1497	0.28855	-0.34016	-0.32364	0.59723	-0.11833	-1.3338	-0.28072
-0.57752	1.3401	0.5735	1.2802	0.65074	0.47289	-0.63139	0.72968	-0.25767	-1.8894	0.18405	0.8296	1.0947
0.044727	0.51229	0.65669	-1.0663	0.34066	-1.3871	-0.34615	0.63144	-0.74818	0.75136	-0.47656	0.065145	-0.48974
-0.10336	-0.23844	-0.26729	-0.8617	0.23172	1.0422	-0.63609	-0.70655	0.7532	-0.82009	1.0533	0.94736	-0.81546
-0.14296	-1.1218	0.29319	1.3522	0.18641	-1.4252	-0.089347	-0.19078	-1.9605	-0.58197	-0.57353	-1.2943	-0.32381
-0.15861	0.31684	1.181	-1.4952	0.24062	-0.32397	0.11176	0.59051	0.60536	-0.83782	0.1674	1.2375	2.8678
0.10561	0.097246	0.02159	0.11283	0.38894	1.0099	-0.10394	0.19554	0.43204	0.25985	-0.21779	0.16457	0.63548
-0.17729	-0.18934	0.23578	-0.78415	-0.70698	1.0262	-0.69634	0.6236	0.019698	0.31256	-0.07428	-0.19564	0.13609
0.26159	0.22997	-0.55143	1.9464	0.83389	0.4047	0.38689	-0.68599	0.89252	0.79001	0.65906	1.2884	0.85428
0.40772	-0.62033	0.13528	0.051569	1.2729	1.0177	1.0165	-0.34646	0.37509	-0.069644	0.19731	0.16644	0.0094082
0.55628	0.65793	0.69532	-0.78383	0.67413	1.0251	0.050539	-0.041023	0.43924	0.84177	1.3482	-0.19706	0.7806
-0.63928	0.17722	0.56007	-1.077	0.45904	0.92658	-0.491	0.17618	0.40134	-0.93621	-1.063	-0.032899	0.035117
0.46004	0.54554	0.8054	-0.8867	0.5576	0.31883	-0.2489	-0.08469	1.0206	0.38819	-0.13773	0.7268	0.07057
0.46562	0.56424	0.63752	-0.74131	-0.35278	0.95748	-0.76902	0.66025	0.44905	1.39	0.47562	0.38317	-0.39364
-0.87409	0.48175	-0.38617	-0.63152	-0.36087	-0.15522	-1.3046	-1.499	0.70296	0.38164	-0.9456	0.44085	0.21026
0.1888	0.92735	0.47188	1.285	-1.0563	-0.78259	0.20494	0.53372	-1.356	0.28645	-1.3757	-0.32183	-1.0904
0.25904	0.96773	0.020143	-0.061753	0.037334	-0.80941	-0.90345	0.15431	-0.67005	0.44484	0.14081	0.19944	-0.92351
-0.86359	0.21425	0.019855	0.68376	0.38596	-0.95114	0.017031	-1.1125	0.1095	0.50906	-1.6562	-0.26261	-0.83429
-1.5804	0.052492	0.22719	-0.44533	0.28382	-1.4311	-0.65825	-2.3011	-0.33604	-0.67423	-1.4756	0.009319	-1.0363
0.76363	0.78293	0.56649	-1.2085	-0.090361	0.92067	-0.051848	0.66133	0.9024	0.86568	1.0505	1.0662	0.83355
0.69844	0.43875	0.14786	-0.60497	0.18972	0.44566	0.047488	0.28847	-0.19179	0.28569	0.30324	0.051334	-0.17089
-0.27011	-0.29027	-1.2344	0.22263	0.52198	0.94967	0.71539	0.54758	-0.012739	-1.9537	-0.67357	1.3054	0.40958
0.81121	-0.22216	0.033323	1.2851	0.85526	1.024	0.58848	-0.32371	0.17932	0.48223	1.3588	1.1087	0.45404
0.73421	-0.70926	-0.20853	-0.92327	0.72108	-0.20825	-0.63134	-0.87878	-1.6582	0.17261	1.6122	-0.0072966	0.63925
0.83066	-0.13746	0.9874	-1.0829	1.1434	0.90826	0.22172	-1.4162	0.69939	1.4912	-0.53962	0.86802	1.2517
1.0857	-0.59312	0.86626	-0.77278	0.82733	-0.32354	1.3002	0.14847	1.2275	-0.22641	0.17818	-1.368	0.18508
-0.22028	-0.33777	0.51018	0.96984	-0.22606	1.0347	0.2226	0.089897	0.41507	0.56455	0.86712	0.19806	0.22678
-1.3195	0.66825	-0.48925	1.9034	-0.6474	-0.84729	0.18304	-0.44398	-0.15826	-1.1817	0.030114	0.14137	-0.94603
0.062087	0.69184	0.29248	-1.142	0.51571	0.92328	-0.90182	-0.2417	-0.052921	-1.562	-0.83193	0.70264	-0.30873
0.97302	0.16999	0.38134	1.1671	-0.54791	0.91766	-0.7677	1.3217	0.56402	-0.86714	0.62812	1.0744	0.74121
-0.46435	-0.37135	0.35408	-0.44701	0.52684	-0.12299	0.031499	-0.087979	-0.57617	0.0039159	-1.3092	0.11086	1.0363
0.26368	-0.39083	0.28803	-0.18041	0.10872	-0.76259	0.79553	-0.71692	-0.42277	-0.25886	-0.50076	-0.66533	-0.45019
0.46512	-0.60784	-0.12298	-1.1154	0.26157	0.92778	0.65081	-0.71241	0.73439	-0.36981	-0.13536	0.15105	-1.0767
0.15598	0.59261	0.12319	-1.4464	-0.17194	-0.78734	-0.95549	-1.1254	0.6595	-0.43449	-0.1933	-0.52031	0.13601
-0.14244	1.0004	0.1449	-0.83086	0.5763	1.0393	0.86141	0.18126	0.57163	-0.66886	-0.58245	-0.91872	-0.77877
0.86073	0.61215	0.68799	0.70463	-1.1382	0.90164	-0.7103	0.72584	1.0555	-0.19999	1.3972	0.49277	0.5361
0.30413	1.4454	0.44727	-0.34311	1.2733	0.44954	1.019	0.39702	0.40244	-0.097204	0.49202	0.79196	0.90045
-0.21835	0.61873	0.85672	1.5701	0.12473	-1.4473	1.095	-1.6939	0.92243	0.42632	-0.73073	-0.021331	-1.8069
0.48248	-0.56482	0.35168	-0.57604	0.12321	1.0095	-0.76945	1.2962	0.31768	0.33596	0.45489	0.71138	0.62165
0.077315	0.099919	0.4792	-0.92345	0.238	-0.79532	0.11534	0.61093	-0.15935	-1.0723	-0.14764	0.77863	-1.2824
0.27823	0.72934	0.8333	-1.2078	1.2729	-0.33827	-1.1605	0.51246	0.77014	0.023045	0.22667	-0.27207	0.21485
0.55647	-0.51184	0.79079	-0.13241	1.1816	0.99821	-0.24712	1.1991	0.79013	-0.16342	0.72543	-0.052693	1.4068
0.27699	-0.76746	0.77452	-0.91428	-1.4814	0.83253	-0.56329	-0.22838	0.85298	1.1477	-0.28226	1.1268	0.79165
-0.30779	-0.33565	0.49228	-1.2234	0.24522	0.84204	0.39966	-1.4556	0.9592	1.0096	-1.5033	0.95242	0.18065
-0.10895	-0.79976	-0.35922	0.30873	-0.76743	0.93629	-0.34706	0.95453	0.72404	-0.35644	0.94442	-0.70257	1.2399
0.49235	0.9638	1.1523	-1.6783	1.539	0.79896	-0.54972	0.10983	-0.40163	0.61182	-0.39196	0.70733	1.9514
1.2118	0.47203	0.56436	-0.32269	0.89087	0.93569	-0.64721	1.1582	0.88358	0.40342	0.9469	1.161	1.8865
-0.075132	-0.0376	0.92599	1.1272	1.0634	0.94514	-0.23145	0.090133	-0.16198	-0.41201	0.45396	0.99259	0.95698
0.038163	-2.2746	0.38327	0.89747	0.046547	-0.85381	-0.13894	0.73074	-0.815	0.64594	0.28717	-2.479	0.18475
0.46371	-0.30697	-0.32159	-0.17143	-1.0471	0.83911	-0.48712	0.87433	-0.95812	-1.2902	2.0473	1.1331	1.4185
0.43289	0.11133	0.18441	-0.8994	1.0559	0.25468	-0.64511	-0.5236	0.99785	-0.48233	-0.43872	-0.1304	-0.44834
-1.8424	-0.2632	-0.2362	2.2955	0.11792	0.23917	0.26384	-0.54972	-2.8046	-0.71931	-0.38702	-0.52694	-0.69979
-0.14365	-1.3445	0.2407	0.73255	0.69784	0.97905	0.90141	-0.33078	0.033112	0.74841	1.0349	0.85318	1.8382
-0.3451	0.58686	0.70947	2.3132	0.1655	-0.4124	1.9157	-0.97262	0.88064	-0.34974	0.22851	0.17115	0.22064
0.19079	0.28957	0.75825	-0.50039	0.57551	1.0172	0.55119	0.427	0.46609	1.1751	0.65946	0.90752	1.2085
0.57279	1.3606	0.41477	0.96108	0.74275	-2.2361	-0.41306	-0.63567	-0.42503	-0.87004	0.15153	-0.16638	-0.46891
0.93768	-0.29166	1.2093	-0.58159	0.79154	0.81967	-0.3946	-0.57214	1.5021	0.45687	0.94003	0.92004	0.45805
-0.45926	0.072684	1.2099	-0.41084	0.77317	0.20703	0.48468	-0.55194	-1.0549	0.88719	-0.0048723	0.92779	0.47396
1.3246	-0.070214	0.78724	0.33481	0.70105	0.98153	-0.67333	0.0054999	0.47027	0.93331	0.78828	-0.07585	-0.0061124
1.1377	0.41847	-0.49353	-0.2967	0.60583	0.94626	-0.70335	1.3768	0.70529	1.062	0.44301	0.99201	-0.47761
1.1975	0.54114	-0.93867	0.94195	-1.4343	-1.6233	-0.35399	-0.84125	0.53935	0.32309	-0.55175	0.014394	0.67641
1.1767	0.87591	0.63595	-0.52573	1.0906	0.94907	-0.1466	0.24569	-0.015641	-0.21758	-0.047551	0.24783	-0.14398
0.97395	0.054608	0.749	0.98705	-0.79336	0.22305	-1.0855	0.46064	1.0025	1.5583	0.64395	-0.1685	1.6989
0.62001	-0.069813	0.10875	1.7513	0.35917	-1.5186	-0.91848	2.8134	0.022246	0.87683	-1.4244	0.24707	0.81434
-0.65196	1.5912	0.79484	0.21386	1.4411	1.0151	-0.40847	0.74668	0.32301	0.18791	-0.28344	-0.029304	0.31735
0.22846	0.097923	0.43954	0.37519	0.84912	0.95901	-0.013603	-0.9903	0.24489	0.88997	-0.81028	0.62929	0.63326
-0.79877	-0.74974	-0.79234	-0.1297	0.075709	0.95965	0.86647	-1.0356	0.053491	0.58276	-0.34029	1.1894	2.2119
-0.36631	0.072164	0.8148	0.54645	-0.62974	0.92726	0.43247	0.34572	0.097766	-0.37637	-0.91493	0.96189	-0.1425
0.84756	0.75224	-0.39352	-1.0259	0.78141	0.98811	0.92902	-0.44408	-0.77433	1.0363	-0.8869	1.2395	1.2738
0.81182	-0.016372	0.68957	-0.10819	0.98654	0.97131	-0.83801	-0.47888	0.82366	1.0072	1.0544	-4.3808	1.2469
0.31766	-0.084199	0.50224	0.9412	0.59841	-2.1806	-1.0168	-0.1943	0.50979	-0.16151	-0.034209	-0.26848	0.55487
1.3813	0.56771	-0.21766	0.34398	0.58815	0.83347	-0.94889	-0.24368	1.1862	-0.69802	0.41018	0.56467	0.23502
0.16146	-1.1843	0.89015	-0.71805	0.78673	0.80312	-0.49442	0.9798	0.86373	-0.19792	0.069692	-0.404	1.5529
1.0483	0.43089	-0.75203	1.1984	-0.95865	-1.6061	1.0891	0.23129	-0.93087	0.084727	1.0559	-0.32853	0.011988
1.1288	0.92975	0.99463	0.24006	1.6275	0.87187	-0.66849	0.42387	0.91479	1.2644	2.3967	-3.6686	0.81174
-1.2446	0.40221	0.51669	1.1056	0.86717	-0.26666	1.8909	-0.10249	0.98473	-1.5575	0.37361	1.0172	-0.91257
0.61868	0.67206	-0.84778	-0.96173	1.2835	-0.26531	-0.65551	-0.35393	0.80433	0.4001	0.16316	0.096737	0.16931
-0.60373	0.4026	-0.47651	2.424	0.83202	-2.8338	-0.28594	-0.39514	0.41196	0.35827	-1.0788	0.050698	1.6502
-0.23335	0.56699	0.78224	2.238	0.08929	0.217	-0.0072558	0.31011	-0.15165	-1.7681	-1.4767	-0.55506	-0.13935
0.44813	-0.056491	-0.24565	-0.67975	0.9994	0.99845	-0.25775	-0.9077	0.035492	-0.42934	0.71814	-0.054395	0.061435
0.75311	-0.84678	1.1572	-0.66225	-0.08241	-0.99713	-1.3513	-0.72002	-0.96856	0.38634	-0.33432	-0.33698	-0.94171
0.44534	0.25641	0.70884	1.4283	0.92056	0.39899	-1.082	-0.03986	0.78619	0.34402	0.2038	0.34696	0.1341
-1.4422	-1.2501	-1.0083	1.353	-1.3213	-1.5871	-0.19246	-0.37529	-0.30089	0.51758	-1.1494	-1.4231	-0.74674
-0.13071	0.51661	0.44311	-0.63112	0.90464	0.80878	0.78678	0.87837	1.1881	-0.49729	0.28254	-0.023947	2.3172
-1.3009	0.95392	-0.51441	0.77229	0.20675	-0.40611	-0.02102	-0.09806	0.54468	-2.4144	-0.49394	-0.18972	-1.1408
-0.71286	0.10902	-1.1201	0.31527	-0.45166	-0.40207	0.30968	-0.72899	-0.73129	0.4532	0.43455	0.18828	-0.84649
-0.69336	-0.4686	-0.036756	-0.52833	-0.20889	0.97492	-1.0253	-1.199	0.78842	-0.57095	-0.60846	0.28662	-0.17366
0.44059	-0.40397	0.76438	-1.4022	0.74671	0.32411	-1.1293	-0.99638	1.1852	-0.55634	-0.71764	0.60881	-0.64495
0.1639	1.2665	1.0559	-0.44592	0.56985	0.84084	0.18169	0.35267	-0.04876	0.014605	0.41112	0.21116	-0.14246
-0.33892	1.0316	1.2423	0.21117	-0.68641	0.84428	-0.4532	-1.1515	0.39296	-0.93959	1.5406	0.94924	0.41519
0.74074	-0.059584	0.43778	1.1167	0.77327	0.99464	-0.11515	0.61197	0.64845	-0.84329	-0.2113	0.87294	0.41705
-0.32601	0.33009	0.30699	-0.80386	0.23148	0.99051	0.017481	0.12891	0.021261	0.33803	0.28474	0.31041	-0.38541
-0.39433	1.1443	0.85758	-0.62987	0.91776	1.0252	0.029927	0.062595	0.47096	-0.40612	0.38965	0.73133	0.035506
0.0088557	-0.79933	-0.14055	-0.03949	0.018189	0.35952	-0.49912	0.64129	0.69376	-0.23602	0.78975	-0.65133	-0.96713
-0.4377	0.77422	-0.15069	2.3829	-0.18975	-0.25426	-0.17431	-0.49008	0.19324	0.9931	0.80742	0.29117	-0.024543
1.0046	1.7367	0.81896	-0.88406	1.398	-1.4594	-0.39259	0.80586	0.13151	-0.40972	0.44427	0.87748	0.76857
-0.48971	0.16999	-0.34548	-1.3792	0.56411	0.82768	-0.63583	0.42247	0.39931	-1.7436	-0.98995	-0.5633	-0.57823
-0.0046991	-0.40553	0.66162	-1.4435	-0.87392	0.90909	-0.24936	0.11586	-0.79919	-0.51468	-0.57453	-0.63244	-0.0069281
0.76627	0.77666	0.33427	0.55181	0.63296	-0.28955	-0.70225	0.61241	0.82755	0.86631	-0.70674	-0.12847	-0.67743
-0.062507	-0.50172	0.012932	1.3632	0.69806	-2.8647	-0.23131	-0.19092	-0.7272	0.21635	0.23723	0.013495	-0.46446
-0.017866	-0.34777	-1.0909	-0.44469	-1.2672	-2.8664	-0.16068	1.2906	-0.89726	-0.16164	-0.25976	-0.55801	-2.1968
-0.345	0.80754	0.75522	-1.0601	0.59104	0.87442	-0.53426	-1.1406	0.93503	0.2408	0.52075	0.07134	0.1812
-0.57141	-0.010668	0.036865	-0.26207	-0.15691	-1.012	-0.67756	-1.6419	0.82972	0.67093	-0.27266	-0.54227	-1.0938
-0.046123	1.3514	-0.016046	0.62773	1.2918	0.86884	-0.79593	0.54649	-0.76142	1.3771	1.2277	0.24267	3.3028
0.64221	1.2964	0.32309	0.072592	1.0491	-0.39184	-0.070562	-0.062993	0.047329	0.82583	-1.4795	-0.1656	0.82298
1.0135	0.089753	0.88226	-0.54699	0.57913	0.84367	-0.49401	-0.48608	1.3266	0.84196	-0.092117	1.1409	1.207
0.81166	-0.11877	-0.099487	-0.98554	0.20276	-1.4641	0.91748	-0.37662	0.17013	0.16645	1.4404	0.69513	0.80655
-0.50108	1.7069	0.3181	0.047796	0.14448	-0.84233	-0.68062	0.38183	0.2607	1.0643	-0.73716	-0.050808	-1.0313
0.016705	1.791	0.29621	-1.0844	0.29975	0.81144	-0.14511	-0.40119	0.39062	1.3594	0.035208	1.098	-0.45351
0.78709	-0.084089	0.36248	-0.72757	0.75379	0.24356	-0.88308	0.96989	0.63868	-0.16739	0.35404	0.24041	0.6322
0.88594	0.35926	0.72841	1.1239	1.0414	0.37258	-0.28403	-0.57735	-0.20385	0.76333	1.4697	-0.067427	0.39125
1.2086	0.8854	0.60513	-0.55506	0.81851	0.92248	-0.77483	0.29035	0.88863	1.3623	0.29273	0.39853	0.16498
0.094361	-1.2142	0.60648	-0.41109	-0.29015	0.2273	-0.3117	-0.18676	0.68224	-0.21585	0.39003	0.76906	0.88142
-0.14666	-2.3046	0.11311	0.22919	-0.26707	-1.4681	-0.77561	-1.0837	-2.6284	0.091298	-0.42072	-0.61104	0.23822
0.25772	0.31888	0.57737	-0.71495	0.93256	-0.25449	-0.55398	0.08639	0.34516	0.99849	1.7599	1.0386	0.20837
-1.1135	0.46658	0.46253	0.14719	0.30411	-2.2159	-1.5732	-1.6291	-1.4035	-0.44372	-1.3371	-1.2555	-1.497
-0.38218	0.35636	-2.8204	-0.8527	0.0055892	0.26373	0.1448	-0.87489	-1.4028	1.1895	-1.1474	-0.10688	-0.028976
0.45488	1.258	0.10162	-0.67184	-0.38392	-0.4009	-0.50949	0.39589	0.51282	1.0112	-1.1993	-0.54797	0.18622
0.41978	-1.7308	0.48181	1.0484	-0.40529	0.22814	0.44596	-1.1619	0.14974	0.95499	1.1143	0.030407	1.03
-0.24536	0.40536	-0.026431	0.19622	0.38516	-0.84007	-0.91991	0.88129	0.064058	0.023174	0.67766	0.6998	0.23136
-0.19519	0.49549	0.42043	-0.013034	-0.76663	0.85934	0.2944	0.0037444	-0.032943	1.4892	-1.0961	-0.32869	-0.25813
0.69929	0.00086451	0.29948	-0.062467	0.56085	0.33867	-0.1269	-0.036797	-0.51981	-0.14097	0.17355	-0.3029	-0.16756
-0.33042	1.6894	0.73572	-0.48559	0.27196	-0.9021	-0.41215	-0.31387	0.38728	0.81489	-0.49563	0.24425	0.25771
-0.1755	0.34262	-0.036022	-0.46112	0.63854	0.39037	1.4601	-1.5842	0.79596	-0.24474	1.1659	0.88931	-0.50915
0.81056	-0.12247	-0.42044	0.27901	0.58399	0.99371	-1.3357	0.4897	0.4666	0.098327	1.223	0.50292	1.9009
0.53091	0.89364	0.40956	-0.792	-0.033688	-0.40382	0.22968	0.95018	0.26101	0.86869	-0.018226	0.19006	0.26317
0.033413	-1.4423	0.17511	-0.6364	0.96136	0.97334	0.43625	-0.15215	0.47489	0.7155	1.0774	0.47909	0.29187
0.45631	0.41454	0.81168	-1.0334	1.2827	0.83615	-0.16371	0.92725	1.1478	1.4832	0.19425	0.57809	0.85863
-0.9003	-0.031645	-0.12545	0.70582	1.3136	0.84721	0.0266	-0.65816	0.28651	-0.15953	0.15468	0.40769	-0.99571
0.37595	1.593	0.72379	-0.40332	1.3333	1.0173	-0.36769	1.0664	-0.31503	-0.22089	0.41638	0.90566	0.8824
0.15157	0.88345	0.43023	0.63157	0.32839	-0.27281	-0.34415	0.0033686	-0.5663	0.85731	0.15021	0.81893	0.17129
-0.25721	0.26381	0.67089	0.48282	0.092095	0.9854	-0.79594	0.77132	0.19549	-0.55023	0.79112	0.30794	-0.40168
-0.65307	-0.95704	-0.8369	-0.15499	-0.057975	-0.22069	-0.27398	-0.12708	0.069878	-0.40271	0.44448	-0.78085	-1.1843
-1.0271	-1.1503	-1.6866	-0.1009	0.14712	0.29652	0.27847	0.46559	0.75569	0.55505	-1.5737	-0.17994	-0.94878
-0.78193	-0.24968	1.0574	-0.48959	-0.092475	-0.39805	0.29872	1.0643	-0.39928	0.2816	-0.77627	-0.36994	-0.55644
1.0019	-0.29086	0.033654	-1.1556	0.78401	-0.88253	-0.71872	1.5825	0.72828	0.58829	1.0522	1.0068	1.5328
-0.52993	1.6087	-0.22227	0.83526	-0.02017	0.76476	0.90478	-1.3644	0.47566	1.1781	-0.53681	-1.03	0.22227
-0.95319	0.1747	0.602	0.99827	-0.39876	-0.33072	-0.24763	-1.3028	-0.48215	0.48631	0.58887	-0.5716	-0.90671
-0.053904	1.0031	-0.088211	-0.46278	0.3742	0.1935	1.4528	0.36445	-0.54939	-0.028971	-0.44025	1.091	1.5726
-0.13678	-1.0159	-0.48072	-0.86803	0.70526	-0.92222	1.038	-0.66153	-0.50159	-0.17532	0.003799	-0.54507	-1.3709
0.8163	0.72833	0.71207	-0.3192	0.81533	0.90695	-0.082471	0.81245	0.80247	1.3428	0.7731	1.1065	0.68703
0.8303	0.79476	1.2958	-1.2046	0.46606	0.76868	-0.083786	0.61968	0.83914	0.33598	1.3311	0.46444	0.28223
-0.75157	1.2306	1.4267	-0.28085	0.30809	0.74482	2.4228	-0.4184	0.49825	-0.30253	0.2422	-0.31357	0.97295
0.53172	-1.3426	-0.14936	0.10331	0.27325	0.74785	0.039634	0.55628	-0.43939	0.64024	1.8902	0.62445	0.7553
0.7544	0.20945	1.1272	-0.63277	0.66081	0.79973	0.88822	0.76269	0.42497	0.56737	0.76753	0.14298	-0.044967
-0.13051	-1.0772	0.46162	1.4748	0.91442	0.78199	0.23891	-1.0287	0.54955	-0.51837	-0.10417	-2.3032	-0.20851
-0.34652	0.25985	-0.44707	-0.52558	-0.27584	0.16967	-0.094697	-0.12688	1.242	-1.209	0.10602	-0.81156	-0.66316
-1.4489	0.6275	0.25863	-0.53988	0.15347	0.79228	0.1173	0.39373	0.42779	-0.55193	-0.38316	0.50641	1.7795
-0.43649	-1.1384	-1.7236	-1.1069	-1.0507	0.92667	-0.66685	1.1282	-0.74734	-0.87262	-1.3977	-1.653	-0.42709
0.66259	-0.56719	-0.83173	-0.58154	0.50181	-1.5841	-0.90874	0.19713	0.016897	0.66306	-0.28962	-0.79418	-0.63266
0.30614	-0.58305	0.47419	-0.1552	1.6593	0.31975	-0.85895	0.6447	-0.90398	0.85035	-0.74988	0.21436	0.15552
-0.86881	-0.16163	-1.3853	-0.45814	-0.0039819	0.93205	-0.95254	0.99335	0.59474	0.37923	-0.49993	0.58306	-0.5993
1.2003	-0.093946	0.4363	0.60796	-2.3975	0.79532	-1.4721	0.16044	-0.19666	1.0353	1.2333	1.0615	-0.16355
-1.0624	1.0511	-1.9098	-1.0912	-1.6365	-2.7966	0.52287	-0.6185	-0.99233	-1.4466	-2.0022	-1.6967	-1.5256
-0.070196	-0.24143	-0.68174	-0.15277	-0.99441	-0.93649	0.94588	-0.46262	-1.1403	-1.5698	-1.106	-1.3049	-0.96024
0.045182	0.27681	0.52789	0.94878	-0.21305	0.91144	0.10728	-0.47819	-0.078292	0.030416	0.52446	-2.0552	0.011696
-0.0095983	-1.7108	-0.48566	0.065974	-0.92055	0.16278	0.77692	0.493	-0.47043	0.025448	-1.3148	0.10185	-0.74731
-1.2929	-0.83406	-3.0732	0.71236	-1.8812	-2.3026	-0.16364	-0.60635	-2.2141	-0.024762	-1.7811	-1.7683	-1.086
0.62064	0.032633	0.073726	2.1128	0.3051	0.79816	0.42845	-0.33855	0.80389	1.6303	0.014747	-0.99366	-0.34587
0.7432	-0.59393	1.0541	-0.2364	0.97839	0.30634	0.4412	0.23171	-0.23399	0.4152	0.25097	0.19735	-0.91785
0.9225	-1.9565	-1.1449	0.43228	1.0327	-2.7681	1.0247	0.71889	-0.35707	-0.51779	0.018815	-0.53787	-0.48028
-0.097289	0.29121	1.0393	0.96743	0.8606	0.92919	-0.32097	-0.74126	0.78649	0.36755	-0.49438	0.018124	0.4534
-0.054722	0.25403	0.15003	2.2692	-0.5063	0.77809	0.60326	0.48918	1.2447	0.92247	1.5536	0.11152	0.42076
0.20356	1.1834	1.3158	-1.5464	-0.35386	0.7633	-0.75045	1.6307	0.79483	-0.14528	0.88711	0.83249	-0.15439
-0.48839	0.8022	0.47292	2.0059	0.58851	-1.0689	-0.28277	1.0876	0.00018984	1.5628	0.34784	0.84895	-0.051973
-1.2941	-0.41387	-0.69619	-0.44618	-1.0578	0.77054	0.78135	0.30511	0.81446	-3.6721	-0.34334	0.27635	0.1001
0.30099	0.57008	1.0933	-0.55716	-0.035919	0.32608	0.62972	1.393	-0.11585	-0.3418	0.6669	0.60329	0.83804
0.70467	-1.0497	1.087	0.28579	0.66224	0.92123	-0.015641	0.21217	0.7746	0.46582	0.73277	0.75778	1.7237
-1.2168	0.82046	-0.3904	2.155	0.50696	0.80036	0.98155	0.35216	-0.16773	-1.1075	0.49085	-0.80043	0.037877
-0.78579	0.26334	0.1045	-1.1489	0.061539	0.78956	-0.5326	-1.5967	0.76238	-0.24453	0.7971	-0.43323	-1.2022
0.053144	1.4934	1.2581	-0.1562	1.0006	0.77587	-0.38149	-0.27223	-1.6991	1.8033	0.38755	0.48358	-1.0231
-1.0406	0.19372	-1.2533	-0.88697	-1.7315	-1.6437	-0.80099	-0.15861	-2.4333	0.58303	-0.24982	-2.814	-0.94088
-0.010429	-1.4933	1.0916	0.60079	0.16367	0.83019	0.69071	-0.33184	0.21466	0.20056	0.88384	-0.56212	-0.33848
0.83352	0.70367	1.3932	-0.5527	1.1381	0.80958	0.29562	-0.74457	0.11752	0.80015	0.24147	-0.2214	0.91735
0.4841	0.59438	0.88139	-0.11154	0.26856	0.93333	-0.65901	-0.66583	0.22684	-0.17799	-0.013737	0.5907	0.6636
1.2725	0.69909	0.066929	0.0067755	-0.58353	0.80393	-0.98403	1.0485	0.91619	0.16574	1.2101	1.0765	0.43124
-0.8724	-1.0219	0.80982	-0.05028	-0.57617	0.91721	-0.25202	-0.71757	0.15702	-0.4095	-0.20208	0.9371	-0.84399
1.0331	1.4125	0.37988	-0.56353	0.23143	0.31899	-1.1308	-0.44355	0.7471	1.3521	1.4053	0.96716	1.0878
-0.15734	0.40635	0.50563	-1.0031	0.78865	0.77436	-0.47336	-0.39901	0.80553	1.8329	0.11973	-0.089667	-0.20706
1.412	0.57296	1.2792	-0.91623	0.4199	0.80165	0.074885	0.10898	-0.35455	0.15645	0.77214	0.70874	2.3773
0.4597	-0.11667	0.89895	-1.1034	-1.1064	0.76731	0.92308	0.41709	0.78583	-0.89638	-1.0137	0.46671	-0.46081
1.3598	-1.1183	0.90309	-0.31679	0.62967	-0.93358	-1.2641	0.20472	0.60344	-0.12232	1.2513	0.75159	-0.52935
1.0495	1.487	1.2992	-0.45581	0.33734	0.80619	-0.97262	0.36692	1.219	0.19339	0.74075	0.89692	-0.29731
1.7369	0.25832	1.3352	3.6771	0.48525	-0.48611	-0.031934	0.89254	-0.96548	0.28613	-0.67891	0.62695	0.79677
0.63144	0.69818	0.67285	-0.11558	-0.16209	0.90808	0.16253	0.15332	0.0050895	-0.070415	0.30208	-0.0086468	-0.18715
0.075379	0.60275	-1.1579	-0.97228	-0.17124	0.90535	-0.78411	0.15338	0.4546	-0.4035	-1.3219	0.18033	-1.1653
0.12617	-0.89953	0.85427	-0.82043	-2.4171	-1.1138	0.1113	0.081335	1.2382	0.020496	-1.599	-0.51508	-0.83604
0.38988	-0.053818	0.21501	-0.083561	0.46542	0.1526	-0.98653	0.6921	0.64112	0.31392	0.38792	1.0231	1.5782
0.99016	1.5698	0.85756	-1.6326	-0.36742	0.86037	1.3023	-0.15861	-0.00062847	1.4688	0.48731	0.67257	0.82346
0.18857	-0.15862	-0.51289	-0.31112	0.54313	0.89747	0.36722	0.051792	0.48942	1.1477	-1.0718	0.35076	0.14131
-0.10911	0.14976	0.42624	-0.84185	0.45709	0.90801	-0.23795	-0.93048	-0.031778	0.26082	-1.563	-1.1193	0.19168
-0.15998	-0.23033	0.057617	-0.93016	0.97835	0.20309	-0.082109	-0.10936	-2.365	-0.0068945	1.1679	0.16903	0.54268
1.3757	1.4991	0.27491	1.1658	1.4519	0.78281	-1.2133	0.063981	0.73361	0.85454	-0.58651	-0.066911	0.76618
-0.92	1.1385	-1.4029	0.97532	-0.48952	-0.37971	-0.33917	-0.020355	-0.76188	-0.9647	-0.1847	-1.0166	-0.69547
0.66158	-0.5706	0.93009	-0.078837	0.16459	0.8741	-0.19871	-0.68667	0.30527	0.067504	2.0909	1.0649	2.6882
-0.33735	0.17361	0.68947	-0.60313	0.30773	-0.98595	0.48689	-0.75545	-1.4624	0.34498	0.74695	0.30829	1.1116
0.56134	-0.61404	0.27794	2.2389	0.90179	-0.29574	0.96944	-1.2105	0.13194	1.0031	1.3828	-0.15638	1.1314
-0.25679	1.0967	0.35497	-0.66107	0.07379	-0.35457	2.2604	-1.4853	0.77309	0.69645	-0.98531	0.88361	-0.22009
1.3083	1.1459	0.85205	0.24825	-0.50274	0.79367	-0.61665	0.39945	1.0869	-0.97999	1.2464	1.0615	0.52727
0.094706	-1.1112	-0.91542	0.2784	0.27341	-1.0301	-0.63584	0.20869	-0.55229	0.4602	-1.417	0.16851	-0.80752
-0.65881	-1.417	-2.6877	0.16837	-0.10909	0.2607	0.56999	-0.018211	-0.056505	-1.226	-0.99027	0.50833	-0.64064
-1.1659	-1.3439	-0.5611	-0.90872	-0.014122	-1.5725	1.4116	-0.79483	-1.7249	-1.6722	-1.059	-0.96998	0.61455
-0.76408	1.8136	-0.79176	-0.46716	0.53727	0.32888	1.8397	-1.003	0.44376	0.09516	0.42528	0.98171	-0.49303
0.996	-1.057	-0.017537	-0.4127	-0.068461	0.91211	-0.48189	0.89612	0.9374	0.50349	0.29795	0.18691	-1.2795
1.6545	0.25945	0.70033	1.0254	0.25704	0.89005	-0.82965	0.14968	0.6342	1.2314	0.14055	0.15491	0.76066
0.44813	1.0973	0.80542	0.17921	-0.080513	0.91561	-0.47172	0.43721	0.46561	1.6223	-0.66807	0.93508	0.54029
-1.72	1.0099	0.85227	-0.78987	-0.62995	0.30715	0.25046	0.46054	0.9184	-0.62321	0.50279	0.2044	-0.027654
0.12881	0.15834	-0.65224	-0.43372	0.43685	-1.4672	-0.69808	-0.16846	0.23852	0.90376	-1.2029	-0.072573	0.63659
0.86613	-1.8291	0.21365	2.1639	0.42727	0.78583	-0.95666	-0.28937	0.71471	0.45151	1.2789	0.67864	0.032399
0.97929	-0.04598	1.0897	-1.2374	0.31199	0.77785	0.10143	0.23929	1.1153	0.16784	0.82049	0.6625	0.96782
-1.1577	1.0439	0.69499	-1.4525	-0.080054	0.78274	1.2468	-1.6011	0.59075	-1.9085	-0.81623	0.49431	0.16533
1.4106	0.77189	0.061691	-1.0018	-0.012769	0.74048	-0.30193	-0.13942	-0.4634	-0.42717	0.5028	0.42868	-0.29391
0.8037	-1.7415	-2.1597	-0.62699	0.54531	-1.0295	0.23426	0.73848	0.137	0.073251	0.66349	-0.59059	0.060959
-0.12514	1.5872	0.53879	-0.39147	0.73051	-0.45466	-0.083465	0.19178	0.46369	1.1969	0.83858	0.85127	1.6156
-0.82423	-0.51429	-0.53927	0.82713	0.031103	-0.46954	-0.1957	-0.83655	0.63616	-1.2991	-0.52386	-0.6611	-0.53188
0.3865	-0.065121	0.6393	-1.4419	1.2217	0.75425	-1.6416	-1.2554	-0.014632	0.083923	-0.97218	0.63258	1.4299
0.1173	0.96797	0.60487	-0.44297	-0.56465	-0.28351	-1.1898	0.094642	0.2567	-0.098912	-0.29691	-0.69215	-0.38756
-0.42671	1.2185	-0.65481	-0.97115	-2.0319	-0.31936	1.0252	0.3494	0.49692	0.1139	-0.91387	0.17651	-0.50289
-0.13153	-0.97877	0.85174	-0.23375	-0.46489	-0.48103	-0.67097	0.1702	0.9611	0.57821	0.71163	0.25851	0.76862
0.15374	1.5185	0.9499	-0.42554	0.13613	0.91207	-0.24991	0.03713	1.0874	1.0778	0.76446	0.37129	-0.30823
0.59655	0.57687	1.0392	-0.72486	1.1362	-0.89674	-0.030692	-0.88612	0.44799	0.79573	0.15961	0.054587	0.686
-0.012134	-0.87116	0.87337	-0.25201	0.94621	-2.9256	0.70457	0.66024	-1.5815	-1.7463	-0.089806	-2.7079	-1.0672
1.1418	0.63593	0.58783	0.26925	0.811	-0.32323	-0.92499	-0.11625	0.60445	0.90873	1.7331	0.74094	0.28002
0.34095	1.4547	-0.079824	0.69989	-1.0947	-1.5141	0.096706	-0.42944	-0.047182	1.127	-0.31201	-1.0683	0.25971
-1.7715	-0.86489	0.27784	2.1602	-2.6384	-0.45554	1.5011	-1.5252	-0.94731	-1.2919	-1.5398	-0.27448	-1.5926
-0.56999	-1.2948	-2.1181	0.1406	0.54909	0.11456	-1.4573	-1.2687	0.64672	0.38397	-0.64849	-2.9443	-1.3591
-0.4691	1.0721	0.47449	-1.0359	0.44306	0.30721	-0.22647	-0.45731	0.12085	0.47296	0.48994	0.75978	-1.8857
1.4682	-0.52157	1.1245	-0.59175	1.4932	0.85794	0.40836	1.3303	1.3061	0.21401	0.96373	0.85392	1.2289
0.020202	-0.43619	-0.077996	0.78086	0.84221	0.74301	1.7901	-0.55061	0.9843	1.1732	-0.70184	0.24144	0.17561
-0.19934	-0.8073	-2.5688	0.74875	-0.86454	0.11614	1.8686	0.54795	0.99559	0.14925	0.27761	-1.2684	-1.1715
-1.5963	-1.1895	-1.8587	0.74456	-0.65333	0.09122	-0.81399	0.25049	0.39082	-0.99179	-1.7585	-0.74468	-1.0897
-0.56776	-0.76139	-1.3826	0.15252	-1.4212	-1.7506	-0.57753	-0.14	0.2296	1.1387	0.58428	-0.36557	-0.050279
-0.76655	-0.43366	-1.4651	-0.42739	-1.3301	-0.99536	-0.59568	0.52157	-1.6798	-1.4846	-1.3912	-0.092565	-1.0748
-1.114	-0.62014	-1.1416	0.55401	-0.97341	0.69436	0.49115	-0.90168	-1.0008	0.30894	-0.084118	-0.95693	0.37997
-1.1115	-1.5619	-0.12736	0.26386	0.02654	-2.9613	0.84968	0.99695	-0.74391	0.52331	-1.3975	-0.34159	0.91022
0.15325	0.55021	0.29912	-1.2814	-0.6699	0.82719	0.8023	0.35857	-0.84469	-0.88024	-0.14068	0.9853	0.53333
1.6638	-0.45545	-0.025028	-0.062641	-0.40319	0.28556	-1.358	1.0783	0.9864	1.2199	0.54197	-0.025463	-0.037662
-0.39984	-0.28156	-0.016661	-1.1181	0.34095	0.80912	-0.43326	-0.10444	-0.033774	0.74751	0.87319	0.028209	-1.3487
0.18756	0.36397	0.95687	0.21022	1.2101	-0.36548	-0.22234	0.98255	0.98404	1.1084	0.68896	1.0482	-0.45735
-0.86579	-0.8783	-3.069	0.31067	-2.0069	0.10521	-0.84169	0.577	-0.51791	-0.61055	-0.60976	-0.1596	-0.84017
0.29982	0.54953	0.91364	-0.54003	-0.22856	0.82635	-0.80339	2.17	-0.38241	0.84447	0.57173	0.61137	-0.58253
0.46231	-1.1765	-0.27258	0.71397	-0.79853	0.10725	-2.5289	3.599	-0.74779	0.83267	-0.40706	-1.0972	-0.19131
0.42359	-0.2587	1.1622	-1.14	-0.60929	0.69373	-0.10076	-0.35339	-0.028747	-0.26257	-0.068924	-0.021543	-1.5653
1.0688	-0.70251	0.76501	-0.48907	0.95427	-1.0338	0.35088	0.14157	-0.23441	1.2527	0.85715	0.96529	-0.035326
-0.14292	0.54141	0.96318	0.084526	0.25622	-1.0304	-0.34184	1.1129	-0.2943	1.0533	0.14064	0.59867	-0.25169
-1.1871	-1.1961	-1.5096	-0.88403	-1.9803	-0.49418	0.2823	-0.93472	-0.42473	0.2945	-1.4047	-1.4501	0.0063308
0.057375	0.43906	1.4157	0.76401	0.48748	0.1225	-0.73584	0.51965	-0.63124	2.2694	-0.21509	-0.32612	0.47838
-0.72857	-0.82796	-0.50181	-0.21035	0.14451	0.23425	-0.8015	0.28621	-0.40534	0.032119	-0.91835	-1.588	-0.3878
-0.24108	-0.0015037	1.0515	0.23457	-0.47887	0.71778	1.6597	0.5837	0.31642	0.91272	0.10542	-4.8263	-0.34439
-0.32421	-0.0027396	0.40858	1.8238	-0.15784	-1.6025	0.047567	0.080934	0.27035	-1.1911	0.22808	-0.82762	-0.94846
0.24392	0.050779	1.0886	0.73793	0.42317	0.12834	-0.55889	-0.41857	0.92385	-0.32076	0.227	0.98434	0.4533
-0.3258	-1.6026	0.79222	-1.7457	-0.32354	0.21004	-0.55669	-0.16653	0.56625	-1.1906	0.81734	-0.69258	-0.62972
-0.13808	-1.2406	0.38506	-0.97902	-0.50093	0.86392	1.1263	-0.59761	0.22654	-0.40356	0.20482	0.48061	-0.23885
-0.12556	0.59954	-1.2298	0.67613	-0.9785	0.888	0.36332	1.1551	1.203	1.0092	-0.1565	-0.056181	0.21988
-1.5663	0.06645	-1.0249	1.1813	-0.12443	-2.2094	3.0089	-0.11821	-0.75976	-0.67887	-0.29319	-4.5493	-1.0106
-2.3963	0.48014	-1.6692	2.1213	1.4823	-2.9431	0.3561	-1.7811	-5.3757	0.43197	-0.27255	-2.5497	-1.1896
-0.39503	-0.68956	0.88603	1.9715	-2.6751	-2.8646	0.62971	-0.96711	-1.4751	0.31004	-2.2811	-2.7432	-1.2695
0.90384	2.3222	-0.31964	0.86177	1.4287	-1.7621	0.89781	0.973	-1.6557	0.46149	-0.57484	0.91688	-0.10439
-1.06	-0.0093995	-2.0813	-0.40278	-0.22375	-0.37956	-1.09	-1.4263	-0.97103	-0.12588	-1.6284	-1.5838	0.40943
0.30154	0.029359	0.68571	-0.76448	-0.11746	-0.37008	-0.83228	-0.38249	-0.090998	0.42228	-0.25611	-1.7602	-0.52824
0.48819	-0.46045	-0.73592	-0.37613	0.52899	-1.5674	-1.5471	-0.35814	0.79593	0.23361	0.56755	-3.2027	0.12313
-0.94423	1.2566	0.42773	-1.3801	-0.99726	-0.96459	-0.95617	-0.1087	-1.0698	-0.97598	-0.094608	-0.23796	0.023596
0.48027	0.56493	0.74861	1.0378	-0.10416	0.80703	0.25249	-0.83553	0.92284	0.49285	1.1182	0.7713	1.4243
-0.16592	-0.7928	0.11598	1.0284	-1.1287	-2.9822	0.89783	0.14827	-1.3867	0.5113	-0.35295	-0.73697	-0.6525
1.7197	-0.14259	1.3668	-1.0841	0.81534	0.72196	-1.0471	0.93482	0.74841	1.3046	1.4493	0.94042	0.81262
-0.22346	0.78874	1.1274	-0.46107	1.3111	0.82823	1.2659	0.28954	1.1651	0.53824	0.12908	0.43935	0.27174
0.96655	-1.1767	-0.14117	0.77394	-1.9691	0.25049	-0.53685	-0.42698	0.53534	0.97768	-0.99826	0.29289	-0.32709
0.66688	-1.2991	0.15847	-0.075279	-0.84917	0.86839	-1.0246	-0.13905	0.99048	0.38516	1.1441	0.67672	-0.58774
1.5256	1.289	1.6529	-0.038482	0.71145	0.74023	-0.87006	0.94885	0.83353	0.94918	0.24867	0.049462	-0.4402
-0.367	-0.048658	0.9327	0.56446	0.2775	0.22594	1.9621	0.23412	-0.098441	0.40754	1.0192	-1.2217	1.3446
-1.9351	-1.2629	-2.943	2.2193	-1.9636	0.25913	1.1476	-0.63475	-5.6793	-2.299	-1.4878	-3.2324	-1.538
-0.17928	0.41518	0.92738	-0.34743	0.27476	0.85223	-0.58958	-1.0203	0.51028	0.0076233	-1.3946	0.094915	0.96812
-0.83171	-0.33562	1.1816	-1.3722	0.61694	0.6755	1.2241	-0.084136	0.4173	0.37185	1.2008	-0.040655	2.0744
-0.47154	-0.0046292	0.86478	-1.3323	-1.101	0.24191	-0.72531	-0.19799	0.65961	-0.51239	-2.1254	1.0338	2.009
-0.12848	-0.018519	0.97968	-0.48959	0.38959	0.73511	-0.27536	0.58677	-0.57514	-1.5285	0.98514	0.79071	0.42217
0.86404	-1.1064	-0.37827	-0.81771	1.0505	0.69432	-0.35457	0.10788	0.52951	0.94896	-0.07135	0.16563	1.7746
-0.82273	-1.1537	-0.33566	2.0965	-0.66247	-1.1342	0.69819	0.41171	0.56601	0.20263	0.10194	-0.36653	0.83171
0.88216	0.43181	0.30391	-0.27625	-0.26251	0.21884	0.19906	-0.35058	0.046634	0.0101	-0.61814	-0.86184	0.10693
0.75156	1.0315	1.314	-0.33395	0.40393	0.67749	-0.34236	0.18215	0.75049	-0.035962	0.93737	0.88803	0.63917
-0.28754	1.193	0.6467	1.5294	-0.081552	0.88044	0.37803	-0.20647	0.82755	0.26401	-0.31113	-0.23616	-0.16464
-0.25316	-0.48558	-0.20433	0.30356	-1.8337	0.24841	-0.6606	-0.89204	-0.27385	-0.75525	0.696	0.48673	-0.46413
1.325	-0.73017	0.88841	-0.081308	0.69974	0.81719	-1.1666	0.26168	1.3519	0.77852	1.0824	0.04044	2.0695
0.7914	0.64339	0.52501	-0.52978	0.11873	0.68359	-0.043286	-0.27315	-0.67807	0.31379	0.66947	0.89376	-0.49742
-1.9387	-0.74918	-0.96348	-0.72637	0.9567	-1.0147	-0.3103	-1.6286	1.0576	-0.11043	-1.0998	-0.31157	0.32303
-0.071172	0.060892	-3.1114	-1.1414	-0.033382	-2.8702	-0.4646	-0.34599	-3.5663	-1.0877	-1.2938	-1.0663	-0.86843
-1.2429	0.59512	0.55667	0.86568	0.70742	-0.42522	-0.069946	-0.99015	-0.080863	-0.69985	-1.2468	-0.72355	-0.94623
-0.85977	-0.43406	-1.9212	-0.89253	-0.37104	-1.7167	1.5785	-0.83714	1.0523	-0.0057013	-2.1306	-2.9246	-0.55557
-0.28098	0.57055	0.13681	-0.30859	-0.91403	-0.9945	1.5507	-0.48957	1.2087	1.6855	-1.8988	-1.2201	0.26263
1.1909	-2.1442	-1.5054	-0.068179	0.16002	0.72863	-0.89303	0.077761	0.8305	0.75748	0.30304	0.7825	0.025482
0.75945	0.20971	-0.36973	1.1235	0.16946	0.094469	-0.82302	1.3507	-0.1784	0.57243	0.32971	0.1836	-0.43603
0.35012	-1.26	-0.28956	-1.0575	-0.40159	-2.3431	0.021527	-0.072443	-0.12024	0.89965	2.6343	-4.6183	-1.0181
-0.047424	0.68593	0.68334	-0.49537	-0.21139	0.69773	0.46238	-0.71617	0.3827	0.61908	-1.0496	-0.20892	-1.2311
-0.83644	-0.26916	-0.74565	0.96494	-0.52415	0.8244	-0.55082	-0.20141	0.27896	0.54049	0.80984	0.79333	-0.82416
-0.016794	1.0133	-1.7686	-0.54912	-0.94151	-1.1534	0.74799	-0.2805	-1.9235	-0.55016	0.16869	-1.8863	-0.45406
0.54771	0.070009	-1.5244	0.36107	-2.2417	-1.666	0.88281	0.12573	-0.36242	0.87382	-0.71532	-0.9162	-1.1176
0.71702	-1.1072	0.46698	-0.44625	0.21965	0.077682	0.96463	-0.0084991	1.1064	0.78236	-0.067025	0.91005	-0.17651
1.0911	1.3085	1.488	-1.0725	-1.193	0.14876	-0.97375	0.78339	1.3022	0.51411	0.38496	0.45293	0.21239
-0.064954	-0.34237	0.50591	0.19835	-0.00023426	0.23346	-0.097137	0.31127	0.79674	-0.54888	-0.21873	0.64417	-0.76592
-0.50939	1.2383	-0.79083	1.6412	-0.19684	-0.37154	-0.42276	-0.44679	-0.37969	-1.3021	-0.71007	-0.63943	-0.99353
-0.022492	1.3165	1.3117	-1.5767	0.84439	0.69751	-0.481	-0.43184	0.22761	0.17729	0.17687	0.73702	-0.33674
-0.9135	0.93987	-0.063025	1.5012	0.55795	0.20745	2.9944	-0.6668	0.089315	0.89143	1.3007	0.60918	-0.73275
-0.043668	1.1226	-1.4329	-0.37803	0.58287	-1.7491	-0.49998	-0.19233	0.36944	-0.2543	0.067631	0.37005	-0.89102
0.92565	0.48007	0.71294	1.5424	0.74373	-0.99116	0.18579	0.18629	0.87438	0.7671	1.1782	1.0274	-0.96942
-1.7194	-0.37888	0.29094	0.70935	-0.32414	0.84235	-0.24699	-0.17389	0.35125	-0.78813	-2.0752	1.0105	0.73912
0.52212	0.5058	-0.65067	-0.27534	0.71868	0.84904	-0.90433	-0.07153	-0.23079	0.05572	1.4355	1.017	1.181
0.82881	-0.27877	1.2342	1.7262	-0.24342	0.70728	-0.1868	1.2427	-0.18973	-1.4113	1.0628	0.37052	0.20598
0.6652	-1.101	0.32602	0.16854	0.37591	0.80619	-1.087	0.92064	1.2492	0.9659	-0.30252	0.95466	2.3923
0.081185	-0.76857	-0.34938	0.53799	0.43883	0.84645	-0.64767	-0.23813	0.72605	-1.2134	-0.44425	0.45444	0.24352
-0.12741	-0.65937	0.40752	-0.7195	0.24681	0.068707	2.3235	-1.4181	0.11069	0.02437	0.67284	0.33736	0.2955
-0.8985	0.059627	-0.17803	-1.202	0.15003	0.10095	-1.4539	-0.89757	0.56216	-1.5185	0.097969	0.76115	1.9643
0.25928	0.40932	-0.71165	-0.73615	-0.17699	0.22941	-0.28787	-0.29254	0.22628	-0.22087	-0.89201	0.45862	0.10487
0.93468	1.0363	0.67751	-0.34014	1.243	0.86527	-1.3984	0.48531	0.26333	0.09589	0.16778	1.0316	-0.19745
-1.3866	-0.66701	-1.4136	-0.5556	-1.4885	-1.0283	-0.52518	0.72055	-1.6678	0.43647	0.11925	-0.33483	-0.24734
0.34697	0.0017632	0.44572	-1.231	0.079348	0.72181	-0.77296	0.96612	0.6733	0.53003	-0.38391	0.77185	0.50609
-0.017115	0.48629	0.67882	-1.3193	0.43064	-1.1271	0.68605	-0.3368	-0.81177	0.55796	0.79375	0.57874	0.21547
-0.938	-1.6716	-0.77296	0.32223	0.16055	0.096272	2.0399	0.87284	-0.47035	-2.453	-1.0579	0.57079	-1.529
0.68177	0.24626	1.3244	0.73801	-0.12558	0.062933	-1.3549	-0.45742	1.051	-0.36743	1.1568	0.51246	-0.19523
-0.63477	1.5332	-1.5556	0.43008	-1.0423	0.69663	-1.1229	-1.4959	-0.90198	-0.42485	-1.5177	-1.1425	-0.95732
1.302	1.7524	0.73487	-1.2734	1.0844	0.71206	-0.13954	0.47393	1.4629	0.56107	0.82549	0.94191	0.83389
-1.5831	-0.195	-1.6147	0.10147	-1.1269	-1.7284	-0.68878	-1.2405	-0.90564	0.35841	-0.00569	-0.53184	-0.2479
0.2361	1.2969	-1.5446	0.77114	0.27087	0.096056	2.557	-1.0148	1.6485	1.1776	1.0698	0.57051	-0.60273
0.28944	-0.21643	1.3826	-0.347	0.45343	0.74584	-1.1016	0.127	1.3541	-0.59862	-0.99392	0.97672	1.5168
-0.52394	-0.81391	0.016244	-0.78836	0.24169	-1.7005	0.57165	-0.15886	-1.5739	-0.63983	-1.259	-0.48238	-1.8371
0.90166	-2.876	-0.20634	0.94864	0.19181	0.1033	-0.72025	0.97742	0.73666	0.17641	1.0272	0.016388	0.53461
1.3283	0.027245	0.37013	0.56814	0.4875	0.24291	-0.98435	0.24181	0.18081	-0.10826	-0.0089942	0.47373	0.38846
-1.1835	0.2919	-0.20298	-1.5433	-0.17425	-0.53469	0.62304	-0.6432	-2.5797	-0.1473	-0.57815	-0.026071	-1.0063
-0.092399	1.379	0.16419	0.71926	-0.017558	-0.53312	-0.70846	0.41726	-0.87282	-0.66534	-0.78323	-0.94422	-0.89495
-1.5319	-1.5104	-1.3972	2.119	-1.0937	-0.40677	2.291	-0.62197	-1.3066	-1.9938	0.33091	-1.073	-0.87257
-0.31669	0.32804	0.61976	0.71411	1.125	-0.42317	-0.4292	0.38665	0.47225	-1.0337	-0.57782	0.014759	0.025101
-0.091441	-0.0085224	-1.7038	-0.48434	-1.3136	0.0035571	-0.46023	1.0502	0.33139	-1.3074	0.4137	-0.13619	-1.3275
-0.16755	-0.068586	-0.70201	1.9081	-0.66886	-0.60948	1.216	-0.62729	-1.8617	-0.69689	-0.52955	0.43036	-0.66421
-1.8258	-0.66337	0.44919	-0.53574	0.06572	-0.40824	1.657	-0.85492	-0.37787	-2.8606	-1.3172	-0.51558	-0.044029
-0.15997	-0.56914	-1.8657	-0.55748	-1.4667	0.68064	-0.33638	0.99965	-0.20272	-1.2406	-2.4029	0.886	-1.1623
0.93941	0.32532	0.16982	-0.69463	-1.4144	0.66109	1.2845	-0.57085	-2.2709	-1.104	-1.6255	0.48433	0.51702
-0.32702	0.29342	0.88787	0.67971	-0.25737	0.76533	1.6917	0.0089918	0.66498	1.3599	1.017	0.3335	-0.70156
0.20582	0.32616	0.095575	0.58057	-1.3025	-1.1846	-1.128	0.39347	-0.16211	-0.23098	-0.44829	-0.26009	0.33574
-0.16332	0.36969	1.4278	1.696	0.18324	-0.59199	0.68009	-0.8889	-0.52867	-0.0067916	-1.311	0.82541	0.24
0.46005	1.5642	0.73646	-0.46648	-0.62731	-0.57294	-0.80906	0.64905	0.94703	-0.24035	0.51939	0.85559	-0.55848
-0.81851	-0.834	-0.16186	0.72435	-0.55854	0.031548	0.15314	0.607	-0.49292	-1.182	-1.1202	-0.28713	-0.75219
0.66421	-0.15431	0.17682	-0.42578	0.32404	0.1589	-0.50051	1.1849	0.4947	-0.11323	-2.3231	0.72	-0.8947
-0.77079	1.0281	-2.1747	0.75423	-0.89285	0.16307	0.77897	0.2314	-1.4728	-0.06961	-0.19464	-0.014441	0.37972
0.75521	1.1456	-0.093191	3.3866	1.3169	0.66495	-0.13313	0.77694	0.42673	0.60442	1.4368	0.86411	-0.53167
-0.4551	-0.89669	-0.63393	-1.6338	0.026717	-0.58473	-0.24112	1.7534	-1.7342	0.084954	0.076773	0.27531	-0.75081
-1.4109	-0.85184	0.39445	0.53243	-1.4165	0.62514	0.45943	0.21676	-1.6925	-0.60455	0.86146	0.61715	-1.7671
-0.31192	-0.90872	-0.75182	1.3619	-1.4856	0.63162	0.33053	0.29643	0.18312	0.015007	-1.0433	-0.3028	0.2098
0.34219	-1.3227	0.031647	-0.39412	-0.53816	0.17208	1.0057	0.34119	0.51206	-0.8489	0.20287	-0.57435	0.032471
-0.50798	0.27632	0.81583	-0.16875	-1.5458	0.78256	-0.48388	0.61591	-1.1341	0.97722	-0.46602	0.17093	0.7136
0.020326	-0.45242	1.4532	-1.242	0.048133	0.63303	0.19077	-1.223	0.64405	-1.082	-0.58282	0.44272	1.465
0.71381	-1.0161	-1.8663	-0.75731	0.65368	0.65241	-0.89134	-0.078632	0.90199	-0.91532	-0.39541	0.10447	-0.90417
-0.85092	-0.5229	-2.543	0.9967	-1.9015	-2.3786	1.8029	0.23942	-1.4583	1.3143	-0.83258	-3.0074	-2.0632
0.7489	0.036354	-0.094481	0.50694	-1.3723	0.77974	1.7424	0.26158	0.32245	0.51689	0.21686	0.90105	1.9879
-1.0068	-1.8255	-2.1834	-0.37837	-0.73319	0.6619	1.6297	-0.25452	-0.64741	-1.8269	-0.67734	-2.8685	-1.9345
1.4849	1.1315	0.86137	1.4074	-0.088036	0.64759	-0.29351	-0.31869	-0.61537	-1.5511	0.56354	0.46921	1.0678
-0.39454	0.78809	-2.8539	1.23	-0.88537	0.16015	-0.27158	-1.148	-0.6383	-0.96975	-0.69293	-0.21661	-1.4058
-0.23529	-1.271	-2.0562	3.3125	0.36102	-1.8312	0.17913	0.68009	-0.31199	-0.082321	-0.34519	-1.426	-0.90856
-1.9333	-0.40582	-1.2764	0.54301	-0.020424	0.57558	2.0538	0.094619	-0.64427	-0.86448	-1.7814	0.17741	-0.39307
-0.065413	1.1321	-0.46919	-0.34923	-0.70421	0.79191	0.66438	0.50882	1.2846	0.94288	0.9131	-0.93583	-0.3616
-0.198	-1.7695	0.73343	-0.59217	0.55125	-0.57679	-0.23555	-1.2012	-0.66984	-1.6883	-0.6588	0.47383	-0.67069
0.16592	1.1382	1.3466	1.1473	-1.6812	0.65582	-0.71443	0.13853	1.1897	-1.8319	1.2384	-0.26609	-0.93899
-0.15947	-0.14339	-0.0096649	0.13428	-0.081478	-0.5485	1.4049	-0.82817	-0.071961	0.10665	-0.28457	0.70215	0.14377
0.83015	-0.59652	1.0343	-0.24683	0.87846	0.68518	-1.4107	-0.016519	-0.30821	1.4577	-0.28867	0.89377	0.85117
0.73888	0.64723	1.3784	0.25709	-0.89012	0.7936	-0.56008	-0.32851	0.47246	0.15729	-0.026573	0.74824	1.6889
0.46017	-0.45396	-2.0216	-0.62834	0.59871	0.63113	0.29978	0.24106	0.94663	-1.2547	0.84292	0.81319	-0.58225
0.15386	-0.61814	-0.44872	-0.68765	0.50341	-1.0447	-1.5642	-0.073543	-1.5938	-0.20938	-1.4797	-0.35959	0.33217
-0.41693	-0.11996	-0.37874	-1.6641	0.94055	0.67326	1.0896	-0.7278	0.30409	1.3921	-0.25185	0.50178	-0.49849
0.2616	-0.12548	-0.17394	-1.4266	-0.19379	-0.45944	0.6464	0.63842	0.025299	-2.7025	0.99044	0.7145	-0.67598
-0.35776	-1.7307	-1.8273	-1.3823	0.9146	0.15361	-1.692	-0.79747	-0.36549	-1.9739	2.1636	-0.41334	0.003031
-0.20126	0.76413	-1.0769	-0.37448	0.31267	0.64093	-0.61401	-0.032974	-1.421	-0.29889	-1.3119	-0.47541	-1.0953
-0.28594	-1.0405	0.40514	0.052071	-0.26813	-1.0426	-0.84249	0.23215	-1.2839	0.82481	-1.252	-0.91625	-0.86474
0.86232	0.68605	0.38943	-0.82592	0.10992	0.043996	-1.3412	0.45815	0.30186	1.8495	1.938	0.48643	1.4422
0.014497	-0.067394	-0.039993	-1.564	-0.66507	-0.42614	-0.89566	1.0655	0.13604	0.51207	-1.0444	0.94116	0.24297
0.63401	0.26605	0.45851	-0.232	-0.27951	0.80819	-0.7652	-0.25014	0.5832	-0.29909	0.61556	0.95118	0.86437
-1.9976	-1.8005	0.3057	1.3608	-0.9253	0.03884	1.9053	0.98118	-2.1573	-0.47923	-0.41636	-2.3206	0.86126
-0.32255	1.0547	1.2308	0.71771	0.64261	0.81142	-1.0521	0.50174	0.74494	-0.45914	-1.2757	0.77285	0.32511
-0.089585	-0.52826	0.1515	-0.42739	-0.64879	0.038842	0.14332	0.10508	1.0993	-0.21978	0.29257	0.10301	0.95398
0.86621	0.27501	0.74209	0.11324	0.84962	-1.1711	0.75148	0.53326	-0.97956	0.28598	0.21709	-0.79821	-0.34774
-0.16577	1.2097	-0.60465	0.57275	-0.82526	0.62906	-1.0513	-0.69099	0.26037	1.1714	0.62148	-0.86534	0.57043
-0.15377	0.29981	-0.79296	-0.61668	-0.88059	0.70624	-2.0195	-1.4383	0.97597	0.81584	1.0356	-0.0137	0.79413
0.26051	0.19309	0.95395	1.742	0.62121	-0.43633	-0.5716	0.75764	0.28928	0.4891	0.91981	0.56539	1.0006
-0.75359	-1.4588	-0.12882	0.58052	-0.41403	-1.6127	2.5257	-0.6716	-0.13412	0.41602	-0.96177	-0.29723	-1.0055
-1.2152	-1.3263	-1.4175	-0.55904	-0.73127	-2.9869	-1.612	-1.2001	-1.705	-0.81409	0.29014	0.43741	-1.3152
0.29839	-0.20157	-0.1658	-0.67732	0.32554	0.17724	2.3327	-0.36687	1.0765	-1.0069	0.68556	0.56083	0.20247
-0.017069	0.69017	0.17208	1.2685	0.061167	0.66466	-1.3833	0.94332	1.7336	-1.279	-0.44619	0.86574	0.53539
-0.9306	-2.9357	-2.0118	-0.54687	0.78781	-3.0616	0.99271	-0.64701	-1.7063	-0.21672	-0.11818	-0.30843	-1.1395
1.3558	1.615	1.2941	-0.8116	-0.10412	-1.126	-0.55146	-0.80591	1.3675	0.68571	1.2053	-0.18368	-0.03056
-1.2994	-0.55021	-1.9417	1.9924	0.15652	-1.7967	-0.077745	-0.079511	-1.5868	-1.4187	-0.22038	-0.81289	-1.2705
-0.31758	-0.62501	1.2873	-1.1266	1.1115	-0.39925	-0.6104	0.1513	-0.94778	-0.59592	1.0024	0.9853	0.12888
-1.5829	-0.41482	-2.2743	1.6072	-1.4405	-1.783	-0.40547	0.59513	-2.8545	0.084076	-0.30238	-1.3628	-1.5948
0.98154	0.79307	1.0259	-1.3102	0.46934	0.67662	0.050056	0.41447	1.0346	0.77471	0.66692	0.68845	0.25246
0.12228	-0.62651	0.35696	-0.5441	-0.27343	0.83008	1.9835	-0.53405	0.7202	-0.71254	1.01	0.79652	1.9757
-0.76351	-0.4401	0.79329	-0.0089686	-1.3896	-1.0933	0.62197	0.67853	-0.11308	-0.24433	0.56833	0.12402	-0.47899
-0.76455	0.20087	0.67194	-0.93929	0.91011	-1.0423	0.75428	0.025699	0.44204	0.22429	-0.30155	0.764	0.019115
1.027	-0.21908	0.70004	-1.6268	0.9613	0.77125	-0.60889	-0.18386	-0.67392	1.0112	1.2477	0.90633	0.11628
-0.21577	-0.57628	-0.587	-0.92202	-1.2763	0.77711	-1.638	-1.1532	-1.0861	-0.70386	1.4471	-0.20886	-0.32798
-0.58162	-0.62364	-0.62156	-1.172	-1.2197	0.17973	0.15651	0.1867	0.43995	-0.2741	1.6205	0.75043	-0.15843
-0.38584	-0.11328	-1.807	-1.721	-0.27617	-0.58798	0.2668	-0.27392	-2.2258	0.10029	0.33915	-0.097667	-0.94509
-1.3846	-0.23635	-0.080588	1.9711	-1.644	0.82655	1.0393	0.50643	0.17267	-2.196	-1.3322	0.23474	-0.67858
-1.7733	-1.7357	-1.9137	1.9342	-0.51176	0.65772	-0.40151	-0.18623	-2.7111	-2.4024	1.9206	-0.829	-1.1694
1.0395	0.67098	-0.69998	0.6826	0.47493	0.82287	1.854	-1.276	0.58075	-0.94486	0.79732	0.78536	0.41512
0.41386	-0.63305	0.64319	2.0993	0.7116	-1.0248	1.3183	1.1201	-0.50173	-0.030776	-0.84704	0.41342	0.089291
1.2892	1.0458	0.96917	-1.2551	0.73896	0.80038	-1.1764	0.045019	0.78101	0.22265	-0.048389	0.94528	-1.0169
-0.46012	0.68099	1.2975	-0.9093	-0.50647	0.65334	0.61883	0.22847	-0.014403	0.57282	1.0186	-0.6401	-0.15878
0.40798	1.0436	0.9619	-1.1667	0.016621	0.79774	-0.61593	0.9115	1.2599	0.4656	0.19887	0.56906	0.64132
-0.42784	-1.3465	0.47664	1.1038	0.92786	-0.43453	0.90805	0.60454	-0.39972	-0.88569	0.64455	0.74409	-0.71764
0.51818	-0.47406	-0.72378	-1.1547	-0.21634	0.74992	-0.32387	0.8843	0.53397	0.27409	-1.3011	-0.064926	2.0584
