# Supplementary material for: Large-scale cortical functional networks are organized in structured cycles
Source: Nat Neurosci. 2025 Aug 27;28(10):2118–28. doi: 10.1038/s41593-025-02052-8 (PMC12497652; doi:10.1038/s41593-025-02052-8)
Supplement: Supplementary file 8 — Statistical source data. [file 41593_2025_2052_MOESM8_ESM.zip › figure5g_cycle_strength_corrected.csv]

0.90829
-2.0645
-0.87945
0.16194
0.83541
-0.81132
0.1684
-0.62578
0.59037
-0.56901
0.098553
-0.16332
-0.18734
-0.038142
1.7624
-0.22258
0.28877
0.89294
-0.20977
-1.5915
-2.4745
-1.067
0.90929
0.6606
-0.017409
0.28535
1.7793
-0.57454
0.63253
0.059955
1.2545
1.4253
0.2812
-0.2238
0.27851
0.20872
-0.073968
0.58377
0.95569
1.5177
0.34439
-0.57605
0.65146
-0.65803
-0.25396
1.1654
0.22895
0.62087
0.54262
-0.26963
-0.21738
2.0923
0.48571
-1.3532
1.0351
0.301
-0.3548
-0.97326
0.23119
-0.20189
-0.35892
0.44845
-0.59226
-0.11951
0.11896
-0.34044
-1.7632
-0.34759
-1.9187
-0.35132
0.56019
0.27037
-0.60386
1.8048
0.24872
0.63089
1.7257
1.2435
-1.3729
0.087563
0.13795
1.4547
0.57185
1.6997
-0.029665
-0.42822
0.36406
-0.59495
0.16128
1.378
1.0251
-0.60784
0.95206
-1.0133
0.95423
2.5252
-0.081107
0.46307
-1.9602
-1.389
1.2315
0.77439
0.26073
-0.16014
-1.0284
1.0445
-0.12916
-0.38073
-0.8168
-0.44615
-1.9899
-1.3308
1.3326
-0.23936
-0.48422
-0.0067912
0.61532
0.55854
-0.32505
-0.83611
-0.13738
-0.43857
0.15829
1.07
0.34389
0.29748
-1.137
0.27628
-1.3995
0.20958
0.51085
2.1408
-0.47524
-0.93223
-0.58435
-0.46267
-1.1958
-1.1353
-0.77929
0.26873
1.2857
0.38776
-0.17765
2.1821
-0.12979
0.35367
1.0246
-1.6838
-0.44766
-1.3381
-0.92148
-0.18244
-0.70018
-0.96954
0.49007
2.4004
-0.043569
0.76416
-0.63441
0.36641
-0.15001
-0.79108
0.069581
1.6692
-0.3519
-0.54172
1.1247
-0.92864
-0.41708
-0.59314
-0.1971
0.69592
0.37205
-0.15651
-2.1261
0.86543
0.34448
-0.58376
0.41647
-0.15246
0.054747
0.12454
0.25592
-0.52902
-0.96953
-1.143
-0.089828
2.0454
1.003
0.03977
-2.5626
0.41034
0.36824
-0.30574
0.43905
1.4081
-1.4096
-0.31774
-0.31119
-0.32134
-0.12426
-0.37072
0.34404
1.5433
0.75068
-0.091997
-0.73932
-0.81763
-0.13875
0.55243
0.68447
-0.9359
0.38746
-0.66399
0.2962
-0.47568
0.19724
0.75807
-0.057506
0.53041
-0.46927
0.44389
0.35096
-0.03297
0.045049
-0.43098
-0.13563
0.22666
1.3124
-1.2964
-1.5913
-1.6005
-2.7222
-0.18142
1.1976
-0.0062248
-1.7672
-0.1027
0.31219
-1.8354
0.10106
0.1354
-0.030245
0.67185
0.064163
-0.4231
1.0268
-0.31344
-0.90085
-0.62268
-0.70455
-0.90388
0.26843
0.38925
0.79571
-0.99253
-0.36178
0.14029
-0.18404
-1.2613
0.47561
0.14822
0.38484
2.9584
-0.1163
-0.24412
-0.45917
0.1515
-2.3621
1.5452
0.56975
1.754
0.064143
-0.3319
0.63472
-1.4195
-1.1884
-0.18946
-0.61475
-0.80126
-0.70468
0.019594
-0.093349
-0.74715
0.46514
-0.30866
-0.69173
1.0901
-1.0437
-2.1584
-0.1088
-0.78691
-0.63556
0.41009
-0.31522
-0.71794
-0.56908
-0.081131
1.3042
0.33072
-0.035809
-0.66938
1.534
0.87643
-0.046739
-0.83642
0.22195
-0.7037
1.191
1.228
1.3751
1.208
2.3946
0.41118
-0.28396
0.54384
-2.2235
1.3347
0.25953
-0.20408
0.10157
-0.84702
-0.13756
-1.1459
0.1196
0.51805
-0.96574
0.18502
-1.6792
-0.75739
-0.0062125
0.51167
0.53713
0.4623
-3.0895
1.4235
-1.2066
-1.2684
1.3592
1.7392
-0.46172
-0.4349
0.017183
-1.4004
-0.45326
0.51428
0.22854
0.89287
-0.74524
-1.997
0.14897
-0.15814
0.45843
-0.54897
-1.3153
-0.32068
-1.5019
1.0762
1.0103
0.82375
-0.33874
-0.34185
1.2189
2.1353
1.0244
2.4888
0.78926
-0.048285
0.51938
1.0444
-0.072117
-2.6426
-0.50189
0.83021
-0.93952
-0.16579
0.06817
0.21201
0.49234
-1.6786
2.8372
0.60056
0.78799
-1.8218
-0.50074
-0.31726
-1.6955
0.59053
0.8933
-1.9989
0.15136
0.44622
-0.65778
-0.35448
1.0162
1.0705
0.18785
0.41873
0.78503
-0.8335
-0.42244
-1.4952
0.60587
-0.77204
2.1195
0.059354
0.47205
0.31654
-0.88282
-0.055594
-1.4081
-0.74769
-0.26633
1.4254
-0.33465
0.3229
-0.29788
-1.6494
-0.55743
0.61791
-0.73953
0.57716
0.5235
0.32021
-1.2186
1.3859
-0.92886
-0.30238
1.1637
0.098232
-0.67232
0.99048
-0.78722
1.4164
-0.44483
0.87681
1.7609
0.21306
1.6903
0.086521
-1.024
-2.0877
0.46428
-0.072363
-0.94327
-0.9975
0.1461
0.82612
2.9465
0.54077
-1.9513
1.349
-1.2853
2.1827
-2.0662
-0.10195
1.192
0.58017
-0.64901
0.37109
-1.6351
-1.4687
0.31534
1.2321
-0.28373
0.1652
-0.86132
-0.031481
-0.32598
-0.027024
-0.68082
-0.18847
-1.3696
0.16543
1.0488
0.75519
-0.90845
-1.149
-0.27059
-0.27159
0.18145
-1.1174
0.55939
0.064042
-0.41421
-0.42853
-0.6727
0.090181
-1.1595
-0.027712
0.12703
0.02024
-0.35913
1.6962
-0.19311
-0.74867
1.3212
-1.1638
-0.2632
1.1734
0.0027322
0.24021
-1.35
0.22494
0.63904
0.98385
0.19446
0.85496
-1.4859
0.43871
0.72205
0.35646
0.063947
-0.29778
1.9474
0.25499
-0.16299
-0.37229
-1.0081
-0.4665
1.1042
-0.51115
-0.24145
0.87008
0.61373
-0.48132
-1.3684
-0.18913
-0.74977
1.9592
-1.4999
-1.3655
-0.22737
-1.1749
0.20481
0.48707
0.37433
-0.35686
0.59533
-0.033175
1.1161
2.3117
1.0793
0.013647
-0.80463
-0.29873
-0.49594
-0.72668
0.39477
0.84803
1.542
-0.42812
-1.1987
-0.95627
-1.001
-1.3057
0.58863
-0.36293
0.58149
0.48339
0.049042
1.3239
-0.97318
0.64628
0.42497
-0.037623
1.143
-0.73439
-2.1631
-0.20233
0.53626
-0.52453
-0.34603
1.3963
-1.0114
-0.34733
1.9211
0.3324
1.9653
0.6367
0.095594
-1.0297
-1.244
0.8797
0.65548
0.34649
4.0792
1.025
0.28943
0.93941
-0.054901
-0.094804
0.1906
-0.27293
0.56447
0.2541
-0.2481
0.33943
-2.2176
-1.7974
-0.46461
2.6627
-1.5608
-0.71334
1.5374
0.21674
-1.0032
0.17063
0.23432
-0.6606
-0.083085
