# Supplementary material for: Large-scale cortical functional networks are organized in structured cycles
Source: Nat Neurosci. 2025 Aug 27;28(10):2118–28. doi: 10.1038/s41593-025-02052-8 (PMC12497652; doi:10.1038/s41593-025-02052-8)
Supplement: Supplementary file 8 — Statistical source data. [file 41593_2025_2052_MOESM8_ESM.zip › figure5g_cycrate_mu_corrected.csv]

0.41422
1.2624
1.4968
-1.6824
-1.5901
1.0288
-1.0269
-0.42684
0.63875
1.566
0.85139
0.78939
-0.2231
0.51866
-1.3953
1.2368
-0.97011
0.48351
0.13561
1.3117
1.7626
0.91234
-0.5081
0.77572
0.91695
-0.62343
-0.22055
-0.23903
0.33047
1.0302
-1.123
-0.7395
0.5544
0.71738
0.099873
-1.6559
0.39939
0.16288
0.93794
-0.73599
0.82582
0.53965
0.33505
1.4363
1.4296
-0.019294
1.1174
-0.27896
-1.4063
1.1508
1.3518
0.18888
-0.16311
0.1523
1.2216
-0.62963
1.0418
0.87999
-1.4733
1.1388
1.7352
-0.67254
-0.74952
0.16725
-0.23
1
0.43233
1.0952
-1.9528
0.32111
0.4566
-0.61569
-0.97036
0.71896
-0.33955
-1.7014
-0.53489
0.1408
-0.73583
-0.71844
0.85601
-1.202
0.21299
0.10156
-1.4591
0.58801
-0.91805
0.84544
0.39134
-0.0012726
-1.9587
-0.27438
-0.7352
0.9773
-0.75459
1.2006
-0.044481
-0.88317
1.4425
1.691
0.27823
1.2181
-0.85598
1.5733
0.67635
-0.019492
1.8359
-1.1868
-0.051271
-1.6411
-0.18124
-0.26493
-0.98161
2.4462
0.73074
-0.33484
-0.045546
-0.36683
0.51878
-1.1053
0.92295
-0.026197
-0.98097
0.15158
1.0443
0.1223
-1.6583
-1.3132
-0.63862
-0.84538
-0.8618
-0.97303
1.5662
0.2452
0.89086
0.38781
0.60704
-1.5937
-2.164
0.3682
-0.33992
0.078843
-0.29545
-0.77878
1.2041
0.99536
0.3781
-1.8062
-0.29593
1.5448
-0.12386
1.1702
1.1131
-0.87088
-0.37419
-1.1124
0.14127
0.38611
0.35373
-0.0081603
0.22844
-0.31069
-0.80192
0.091025
2.279
-0.038954
-0.030734
-1.3948
-0.54892
1.0729
0.33796
1.9242
-0.6973
1.1359
-1.4443
-0.27838
-0.89178
-0.51832
-0.68009
0.39457
1.0771
-0.2192
-1.1103
-2.1838
0.23565
0.16786
-1.6137
-0.00090058
-1.6352
-0.46241
0.3035
-1.1147
-1.0165
-0.071849
1.4483
-0.39779
1.8111
0.24491
-0.16391
-2.3913
0.052619
0.62053
-0.59138
-2.0027
0.3932
-0.71101
0.29911
0.046456
1.3802
0.1934
-0.99616
0.24912
0.47445
0.020922
-0.35588
0.54956
-0.90258
-0.32177
1.8662
-0.45203
-0.18658
-0.45479
-0.76813
0.3507
1.0236
0.93588
0.41982
-0.30117
0.21363
0.71772
0.82181
0.85187
-0.50414
0.54162
0.3413
-0.55549
1.7773
-0.56256
-0.79151
-0.4588
-0.75906
-0.24624
-2.0428
-0.28474
-1.4305
-1.668
-0.59586
0.2739
0.80875
-1.3582
-0.36146
0.45614
0.58378
0.66278
0.16647
-1.3753
-0.60704
-0.73799
0.74629
2.4127
-0.29191
1.2036
-0.49525
-0.32203
1.022
-0.74711
-0.088889
0.090174
-0.65684
-0.075628
-0.7456
-0.46108
1.0705
-0.37864
-0.24473
1.7677
1.0691
-0.49171
-0.98893
0.75972
0.51058
1.3611
-0.92887
1.4323
0.049557
0.75462
-0.37204
-0.76885
0.18015
0.48786
-0.34526
-0.50717
0.27479
-0.13541
-0.68681
-0.33635
0.22406
1.1334
0.14964
0.66657
-1.9751
-1.296
0.22831
0.054002
0.31097
-0.25811
-0.00069111
-0.37962
-0.0015664
-0.38411
-1.5203
-0.080468
0.19532
0.55804
0.44462
0.61532
0.44924
-0.22345
0.85381
-1.0566
-1.5173
1.1837
-0.21072
-0.72154
-1.0594
-1.2716
1.4945
0.28137
-0.26068
0.82464
-0.70822
-1.7923
0.039408
-1.1836
-2.5569
-1.0836
0.40637
1.3611
-2.6011
-0.8259
1.2111
-1.8232
2.2483
0.29814
1.8076
-0.01408
-0.33567
-0.49258
-1.6647
-2.2984
0.43743
0.71703
-0.56403
0.28712
0.64633
-0.55418
0.79327
-1.0669
-2.2883
0.55287
-1.2244
0.16171
-0.96118
-0.82325
-1.0537
-1.5556
-1.6544
1.4205
-0.94798
0.84512
0.39231
-0.55668
-1.0075
0.40708
1.1233
0.77616
0.8548
0.33644
-1.0512
-1.4556
-1.1818
-1.7256
-0.1791
-0.50908
1.153
-1.0901
0.76773
-0.27039
-0.94948
-0.7104
0.2451
-0.45185
0.92221
0.34378
-0.86489
-0.69057
-0.90262
-1.0162
-0.59569
2.2398
1.3113
-0.78485
-0.62981
1.6449
-0.55968
-0.23497
0.55156
0.049015
1.3262
2.2581
1.4438
-1.3824
-1.3716
0.080755
0.23491
0.17091
-0.12869
0.92333
0.87082
-0.79074
1.208
0.25036
-0.21754
0.64575
2.6019
0.60167
-0.063013
-0.30915
-1.1819
0.081353
0.55997
0.27296
-1.4297
0.15978
1.051
-0.97161
-0.19296
-0.36202
-1.1974
0.85093
0.95226
0.33034
-0.84274
0.71887
-0.19303
-1.7524
-0.27844
-0.39993
-1.4902
0.51987
-1.6214
-0.15545
-0.62287
-0.04941
-0.035216
2.2657
-0.9373
-0.57362
-0.17182
-0.8388
2.2597
-0.68246
-0.65254
-1.1305
1.7642
0.92965
0.31609
-0.095197
-1.4123
-0.061161
0.63341
2.5662
1.437
0.28641
-0.27464
0.20482
-1.1665
2.6255
0.13645
1.3611
-0.056766
1.7335
-0.67363
0.53188
-0.66842
-0.6656
0.97664
-0.69826
-1.3025
0.17947
0.94707
-1.2534
0.18516
-0.42568
-0.16549
-0.19334
1.2998
0.79592
0.72875
0.36779
-0.31973
-1.0104
1.2907
2.1526
-0.95716
-0.86893
0.02871
-0.50347
0.53621
0.013379
-0.20779
0.93312
0.11085
-1.2493
-1.5523
0.49413
1.0688
0.15808
0.57357
-0.64925
0.18063
0.12433
0.68718
-0.27426
-1.4363
0.92898
0.8831
0.34564
1.1438
-0.84347
-2.357
2.8695
1.2019
1.158
-1.115
-0.438
0.45243
-0.28996
-0.17601
-0.51937
0.86099
-0.7202
-0.37892
1.5807
-1.7755
0.029068
0.0011907
0.6578
-1.14
-0.17353
-0.33276
-0.73089
1.6194
-0.32094
-0.12726
0.31862
0.084624
0.44826
0.0206
-0.28993
0.55945
1.4395
0.17663
1.4582
-0.37803
-0.88655
-0.3968
1.4984
-0.14634
0.53335
-0.37243
-0.057163
0.1789
-0.69419
-0.41478
0.26296
-1.3837
-0.86156
0.76272
0.2331
-0.12419
1.3884
3.1593
0.38207
-0.3062
0.40672
-0.49313
0.29961
0.035513
-0.76627
-0.076728
0.72391
-0.32471
-0.72202
-1.4224
-0.53759
1.0599
0.6238
-1.0444
1.9292
-0.165
1.0925
0.71701
0.36398
-0.9227
-0.9398
1.0759
-0.34668
-0.84805
0.49138
-0.59284
