# Supplementary material for: Large-scale cortical functional networks are organized in structured cycles
Source: Nat Neurosci. 2025 Aug 27;28(10):2118–28. doi: 10.1038/s41593-025-02052-8 (PMC12497652; doi:10.1038/s41593-025-02052-8)
Supplement: Supplementary file 8 — Statistical source data. [file 41593_2025_2052_MOESM8_ESM.zip › figure5g_labels.csv]

F	l	u	i	d		i	n	t	e	l	l	i	g	e	n	c	e	F	a	c	e		r	e	c	o	g	n	i	t	i	o	n	E	m	o	t	i	o	n	a	l		r	e	c	o	g	n
[truncated: 163 more columns]
