# Supplementary material for: Large-scale cortical functional networks are organized in structured cycles
Source: Nat Neurosci. 2025 Aug 27;28(10):2118–28. doi: 10.1038/s41593-025-02052-8 (PMC12497652; doi:10.1038/s41593-025-02052-8)
Supplement: Supplementary file 9 — Statistical source data. [file 41593_2025_2052_MOESM9_ESM.zip]

Archive with 14 entries (14 files):
- figure6b_sig.csv
- figure6a_bestseq_from0.csv
- figure6a_bestseq.csv
- figure6a_FO_replay.csv
- figure6a_G_evoked.csv
- figure6a_neg.csv
- figure6a_pos.csv
- figure6a_sig.csv
- figure6b_bestseq_from0.csv
- figure6b_bestseq.csv
- figure6b_color_scheme.csv
- figure6b_meandir.csv
- figure6b_neg.csv
- figure6b_pos.csv
