# Supplementary material for: Large-scale cortical functional networks are organized in structured cycles
Source: Nat Neurosci. 2025 Aug 27;28(10):2118–28. doi: 10.1038/s41593-025-02052-8 (PMC12497652; doi:10.1038/s41593-025-02052-8)
Supplement: Supplementary file 9 — Statistical source data. [file 41593_2025_2052_MOESM9_ESM.zip › figure6b_sig.csv]

0	0	0	0	0	0	0	0	0	0	0	0
0	0	0	0	0	1	0	0	0	1	0	0
0	0	0	0	0	0	0	0	0	0	0	0
0	0	0	0	0	0	1	1	0	1	0	0
0	1	0	0	0	0	0	0	0	0	0	0
0	0	0	0	0	0	0	1	0	0	0	0
0	1	0	1	0	0	0	0	0	0	0	0
0	1	1	1	0	1	0	0	1	0	0	0
0	0	0	0	0	0	1	1	0	1	0	0
0	1	0	1	0	0	0	0	1	0	0	1
0	0	0	0	1	0	0	0	0	0	0	0
0	0	0	0	0	0	0	0	0	0	0	0
