# Supplementary material for: Large-scale cortical functional networks are organized in structured cycles
Source: Nat Neurosci. 2025 Aug 27;28(10):2118–28. doi: 10.1038/s41593-025-02052-8 (PMC12497652; doi:10.1038/s41593-025-02052-8)
Supplement: Supplementary file 9 — Statistical source data. [file 41593_2025_2052_MOESM9_ESM.zip › figure6a_bestseq_from0.csv]

5	3	4	1	2	8	6	11	7	12	9	10
