# Supplementary material for: Large-scale cortical functional networks are organized in structured cycles
Source: Nat Neurosci. 2025 Aug 27;28(10):2118–28. doi: 10.1038/s41593-025-02052-8 (PMC12497652; doi:10.1038/s41593-025-02052-8)
Supplement: Supplementary file 9 — Statistical source data. [file 41593_2025_2052_MOESM9_ESM.zip › figure6a_FO_replay.csv]

0	0.06909	0.061632	0.075145	0.061347	0.073897	0.17752	0.080747	0.064385	0.083103	0.12784	0.12184	0	0.06401	0.060833	0.067738	0.058701	0.092176	0.17885	0.089581	0.06261	0.080815	0.1216	0.11175	0	0.048112	0.084422	0.084414	0.087795	0.094002	0.05738	0.11077	0.061348	0.10218	0.12336	0.11581	0	0.054471	0.064852	0.082284	0.084471	0.096473	0.059144	0.1072	0.055139	0.099151	0.12876	0.11309	0	0.064201
0.077399	0	0.060061	0.073641	0.057459	0.075028	0.17853	0.083495	0.059035	0.084697	0.12449	0.11885	0.079717	0	0.059835	0.068762	0.060706	0.087822	0.17264	0.085363	0.065882	0.078409	0.12102	0.11251	0.041053	0	0.077905	0.080535	0.091333	0.0953	0.056025	0.11	0.064426	0.10148	0.1333	0.11463	0.031878	0	0.072023	0.087861	0.082954	0.09675	0.060415	0.11073	0.054338	0.10247	0.12551	0.11726	0.080364	0
0.076414	0.064142	0	0.065828	0.055912	0.076038	0.18913	0.080012	0.062148	0.08016	0.12385	0.12384	0.080399	0.065058	0	0.074466	0.062275	0.086516	0.16179	0.087143	0.062802	0.081387	0.1196	0.10671	0.036609	0.050188	0	0.085871	0.093536	0.096396	0.061019	0.11565	0.059916	0.10125	0.13385	0.11897	0.038101	0.054602	0	0.086686	0.085496	0.10094	0.059786	0.11	0.061577	0.10723	0.13099	0.11818	0.069118	0.059287
0.07476	0.063192	0.060205	0	0.057611	0.077238	0.17682	0.087139	0.063888	0.086242	0.12391	0.12382	0.084008	0.06755	0.061284	0	0.061776	0.087462	0.17618	0.083262	0.060757	0.077677	0.12227	0.10825	0.036078	0.050458	0.07688	0	0.094486	0.097451	0.059517	0.11639	0.063333	0.10513	0.13423	0.12325	0.039388	0.055872	0.077856	0	0.087009	0.10177	0.062174	0.11113	0.059256	0.10549	0.13311	0.11578	0.072085	0.061797
0.071547	0.066428	0.057188	0.070852	0	0.073865	0.17954	0.086075	0.063367	0.080375	0.11981	0.1242	0.084966	0.062749	0.062719	0.069427	0	0.088846	0.17052	0.081288	0.061066	0.08121	0.12396	0.10564	0.032978	0.056589	0.075145	0.087278	0	0.098812	0.0586	0.11796	0.064288	0.10626	0.13777	0.12376	0.042591	0.049638	0.08023	0.087461	0	0.10114	0.063772	0.11064	0.058667	0.10505	0.13067	0.11644	0.066754	0.059904
0.086919	0.07213	0.064445	0.075543	0.062154	0	0.16483	0.090128	0.060918	0.081617	0.11931	0.1147	0.072523	0.059548	0.057703	0.068099	0.058752	0	0.19264	0.081544	0.066476	0.08428	0.1308	0.12019	0.041039	0.056076	0.082256	0.086339	0.095202	0	0.059679	0.11697	0.061893	0.10496	0.12834	0.11831	0.03462	0.051331	0.074016	0.089647	0.088188	0	0.063955	0.11395	0.062397	0.10845	0.14303	0.12412	0.065712	0.071651
0.09057	0.071406	0.069631	0.070536	0.068098	0.10158	0	0.091186	0.067252	0.089454	0.14003	0.13053	0.085719	0.074189	0.065942	0.087529	0.064831	0.081826	0	0.098131	0.074572	0.093423	0.13601	0.13133	0.031178	0.053427	0.072695	0.085354	0.089525	0.10593	0	0.11502	0.060234	0.10398	0.13371	0.11745	0.041854	0.049493	0.078035	0.08421	0.086728	0.088397	0	0.10838	0.060247	0.10236	0.12827	0.11785	0.073602	0.072636
0.082599	0.063163	0.063937	0.072421	0.059168	0.082051	0.17434	0	0.068012	0.085423	0.12385	0.11997	0.077947	0.069493	0.058666	0.071324	0.061715	0.085096	0.18424	0	0.059866	0.080011	0.12631	0.11565	0.038818	0.053855	0.077782	0.091363	0.08777	0.10371	0.065021	0	0.060665	0.10788	0.13896	0.12678	0.037859	0.054659	0.081074	0.087482	0.098298	0.10135	0.060412	0	0.065553	0.10872	0.13611	0.11941	0.077775	0.068691
0.081311	0.067241	0.05844	0.066502	0.058953	0.087652	0.17974	0.081605	0	0.077925	0.12275	0.11079	0.075312	0.062048	0.062026	0.073832	0.059017	0.075248	0.17293	0.086023	0	0.084144	0.1213	0.12081	0.027659	0.046235	0.075524	0.083195	0.087096	0.10124	0.062902	0.11586	0	0.1045	0.13498	0.11414	0.045367	0.057236	0.075611	0.087088	0.089043	0.093779	0.057152	0.10749	0	0.10164	0.12673	0.1204	0.069099	0.063428
0.076225	0.063339	0.059937	0.069885	0.061341	0.078959	0.18411	0.082819	0.066678	0	0.12807	0.12168	0.082763	0.06738	0.062636	0.073715	0.059223	0.087101	0.17439	0.088585	0.060984	0	0.12107	0.11445	0.03722	0.053933	0.077853	0.088519	0.094064	0.10316	0.062716	0.11388	0.060802	0	0.13573	0.12191	0.038737	0.053786	0.079883	0.088871	0.089961	0.099715	0.06167	0.11824	0.064319	0	0.1372	0.12211	0.075874	0.066724
0.081604	0.067171	0.061357	0.072983	0.061204	0.095425	0.18165	0.093737	0.068313	0.086609	0	0.11969	0.084769	0.07026	0.066647	0.076393	0.06437	0.078037	0.19222	0.084829	0.064994	0.085807	0	0.12664	0.0386	0.055498	0.078988	0.086928	0.091341	0.10956	0.069085	0.12262	0.063242	0.10959	0	0.12692	0.040137	0.055575	0.083472	0.095641	0.098446	0.10074	0.060115	0.11756	0.066297	0.11254	0	0.12572	0.073725	0.070074
0.077817	0.069849	0.058916	0.065935	0.05826	0.093166	0.19392	0.091669	0.069685	0.081109	0.13078	0	0.087262	0.066415	0.068151	0.082207	0.066341	0.078697	0.17855	0.085766	0.062841	0.089825	0.12768	0	0.036856	0.054892	0.080336	0.083279	0.089855	0.10651	0.066517	0.11706	0.064459	0.11044	0.13804	0	0.040144	0.054261	0.078996	0.095988	0.097139	0.099458	0.060452	0.11841	0.063034	0.10734	0.13933	0	0.078757	0.069031
[truncated: 982 more columns]
