# Supplementary material for: Large-scale cortical functional networks are organized in structured cycles
Source: Nat Neurosci. 2025 Aug 27;28(10):2118–28. doi: 10.1038/s41593-025-02052-8 (PMC12497652; doi:10.1038/s41593-025-02052-8)
Supplement: Supplementary file 9 — Statistical source data. [file 41593_2025_2052_MOESM9_ESM.zip › figure6a_G_evoked.csv]

0.048811	0.050576	0.020032	-0.0027464	-0.0040422	0.011087	-0.070692	0.00051882	0.0058851	-0.011739	-0.007952	-0.039739	0.047716	0.021697	0.0051835	-0.0040951	0.0023059	0.012322	-0.021971	-0.019154	-0.010134	-0.0097017	0.0043377	-0.028506	0.041341	0.033118	0.006373	0.018045	-0.0044494	0.013305	-0.047421	0.023088	-0.027402	-0.011233	-0.020126	-0.02464	-0.035508	0.002714	-0.013908	0.0050259	0.022419	0.00077619	0.005195	-0.010748	0.017298	0.011281	-0.008438	0.0038934	-0.0030859	0.013313
0.045863	0.043062	0.019913	0.0038465	-0.0014146	0.010582	-0.072551	0.0014254	0.0049741	-0.012491	-0.005017	-0.038192	0.051344	0.016545	0.00062106	-0.0031575	0.0039545	0.010341	-0.023571	-0.021588	-0.008372	-0.0058823	0.0030623	-0.023297	0.04209	0.033486	0.0071899	0.019954	-0.0010583	0.009407	-0.045692	0.020453	-0.021132	-0.014458	-0.025837	-0.024402	-0.034994	0.0020482	-0.011738	0.0060653	0.019541	0.0022655	0.0024081	-0.0093163	0.019479	0.0099043	-0.0099883	0.0043255	-0.00014192	0.010132
0.043584	0.042177	0.022644	0.009369	-0.0049036	0.0099028	-0.074605	0.00085587	0.0057857	-0.015929	-0.0026151	-0.036265	0.054672	0.015088	-0.0081703	-0.0012662	0.0052085	0.0052036	-0.026149	-0.020977	-0.0073223	-0.004751	0.0024799	-0.014016	0.035464	0.036865	0.009038	0.019101	0.0030893	0.0097772	-0.045262	0.012162	-0.013573	-0.014452	-0.028354	-0.023856	-0.034834	-0.00058316	-0.01083	0.0081268	0.015764	0.0036835	-0.0031991	-0.009242	0.016814	0.0096581	-0.0060641	0.010705	0.0028662	0.0076449
0.044999	0.042868	0.023336	0.011817	-0.0073438	0.0086893	-0.079244	0.0029786	0.0042103	-0.019231	-0.0022909	-0.030788	0.051553	0.016849	-0.014882	0.0014015	0.0093332	0.0039033	-0.027833	-0.014173	-0.007172	-0.0065105	-0.00312	-0.009349	0.029397	0.036734	0.014851	0.017077	0.0070946	0.011451	-0.045421	0.0057218	-0.0097224	-0.014598	-0.027906	-0.024678	-0.03617	-0.0005155	-0.0091388	0.0081318	0.012864	0.010059	-0.0053812	-0.0077638	0.010669	0.0023555	-0.0031752	0.018065	0.0032562	0.0087701
0.047204	0.043688	0.019713	0.0071201	-0.0082729	0.013007	-0.083414	0.0062045	0.0040797	-0.021611	-0.0024043	-0.025313	0.048328	0.01947	-0.015462	-0.00055538	0.014809	0.00056628	-0.028576	-0.0085855	-0.007821	-0.005683	-0.0085638	-0.0079268	0.027907	0.038723	0.017009	0.01374	0.0079229	0.01312	-0.04456	0.0021194	-0.0070275	-0.012619	-0.029987	-0.026348	-0.038679	0.0017917	-0.0077365	0.009036	0.011783	0.012336	-0.0038648	-0.003774	0.0042016	-0.0019383	0.0016563	0.015189	0.0037813	0.008659
0.050033	0.04484	0.017631	0.0046492	-0.0055164	0.010967	-0.085267	0.0039955	0.0042578	-0.017251	-0.0047365	-0.023603	0.047591	0.023519	-0.012994	-0.0041766	0.014995	-0.0017726	-0.029374	-0.0074711	-0.0082848	-0.0041981	-0.01178	-0.0060537	0.029097	0.034965	0.020779	0.013873	0.0076905	0.016769	-0.042921	-0.0038354	-0.0056747	-0.012392	-0.033635	-0.024715	-0.037577	-0.00040371	-0.0064555	0.011503	0.0092678	0.0099612	-0.00081585	-0.00081618	-0.0017577	0.0026676	0.0058168	0.0086096	0.0032978	0.0084027
0.054204	0.034694	0.016867	0.0077849	-0.0016268	0.012922	-0.086588	-0.002674	0.0032731	-0.010577	-0.0061444	-0.022133	0.044068	0.024458	-0.0091487	-0.00159	0.012673	-0.0085008	-0.03097	-0.0038983	-0.0099063	-0.0036257	-0.011149	-0.0024111	0.026171	0.035346	0.026945	0.013223	0.0085732	0.019238	-0.042799	-0.0094149	-0.0074571	-0.013427	-0.031175	-0.025223	-0.036027	-0.0057204	-0.0028272	0.013813	0.004543	0.0072868	-0.00052794	-0.00042299	-0.0026725	0.008714	0.0082358	0.0056058	0.0043095	0.006775
0.060601	0.019961	0.022181	0.011634	-0.0022325	0.012718	-0.085252	-0.0042406	0.001241	-0.0071157	-0.01082	-0.018676	0.039039	0.030191	-0.010233	0.0062283	0.0099964	-0.020481	-0.030545	3.3791e-05	-0.011449	-0.0016852	-0.0081438	-0.0029509	0.024591	0.038891	0.027758	0.011469	0.0073633	0.018698	-0.044812	-0.010084	-0.0098473	-0.01637	-0.024754	-0.022903	-0.035172	-0.011585	-0.0016625	0.0097446	0.0018757	0.012829	-0.0020102	0.001703	-0.002936	0.012373	0.011353	0.0034871	0.0045305	0.0067807
0.063237	0.01496	0.024103	0.01539	-0.0032362	0.01247	-0.082594	-0.0059066	-0.0033118	-0.0026461	-0.014271	-0.018195	0.037316	0.034771	-0.014227	0.013987	0.0062069	-0.022708	-0.028648	-0.001412	-0.014436	0.0023263	-0.0068718	-0.0063058	0.023823	0.040468	0.02523	0.01033	0.0061316	0.01629	-0.046487	-0.006171	-0.0079274	-0.016641	-0.021724	-0.023323	-0.034981	-0.015887	-0.0032492	0.0043619	0.0023833	0.019035	-0.0047118	0.0059031	0.00061338	0.013005	0.01155	0.0019769	0.0040932	0.0062318
0.061963	0.019156	0.025164	0.017002	-0.0013035	0.0081022	-0.082087	-0.0057453	-0.0063716	-0.00086419	-0.019149	-0.015867	0.036393	0.035581	-0.012519	0.016897	0.0059456	-0.02382	-0.024812	-0.0030075	-0.018287	0.0083863	-0.011458	-0.0092991	0.025222	0.037587	0.021011	0.016309	0.0088963	0.0075091	-0.047634	0.00011588	-0.0035613	-0.015543	-0.021518	-0.028394	-0.034968	-0.013001	-0.0021625	-0.0014505	0.0042745	0.019174	-0.0068602	0.0077812	0.003846	0.015552	0.0078104	3.9702e-06	0.0039179	0.0057741
0.06123	0.024079	0.022951	0.019433	0.0009669	0.0040313	-0.082748	-0.0039604	-0.0064276	0.0020831	-0.027331	-0.014306	0.032229	0.040633	-0.011301	0.018964	0.0031986	-0.024349	-0.019537	-0.004343	-0.020351	0.011289	-0.014916	-0.011517	0.024895	0.038938	0.018529	0.021939	0.013256	-0.00021849	-0.050895	0.0059364	-0.0010912	-0.019307	-0.022605	-0.029375	-0.03541	-0.011083	0.00011093	-0.00413	0.0066029	0.018889	-0.0084785	0.010958	0.0017181	0.016397	0.0041862	0.00023989	0.0026961	0.0053618
0.061427	0.028547	0.016664	0.021487	-0.00088027	0.0091675	-0.084033	-0.0056722	-0.0083138	0.006202	-0.031922	-0.012674	0.027403	0.041573	-0.013035	0.024953	0.0017735	-0.019916	-0.01679	-0.0057575	-0.019969	0.011617	-0.017943	-0.013908	0.026798	0.039798	0.019218	0.027421	0.015991	-0.0055214	-0.05436	0.007435	0.00015233	-0.023132	-0.02457	-0.02923	-0.03701	-0.0080669	6.418e-05	-0.0015022	0.0064902	0.020532	-0.0077313	0.012174	0.00051915	0.014242	0.003586	-0.0032973	0.0021929	0.0045501
0.060281	0.034424	0.012703	0.019566	-0.0041857	0.016467	-0.084382	-0.0076628	-0.0096377	0.0079353	-0.03228	-0.013228	0.026215	0.043224	-0.012876	0.029952	-0.0020285	-0.011127	-0.016787	-0.0083934	-0.021535	0.010457	-0.021618	-0.015485	0.02622	0.041316	0.021456	0.03078	0.013002	-0.0061582	-0.057683	0.0034956	0.0021302	-0.023666	-0.021465	-0.029427	-0.038449	-0.0061319	0.0007839	-0.0023136	0.0082865	0.023242	-0.0043746	0.0089433	-0.002348	0.012067	0.0055831	-0.0052884	0.0023111	0.0039166
0.061327	0.035806	0.011938	0.019405	-0.004095	0.016323	-0.084156	-0.0087263	-0.0078472	0.0074451	-0.032734	-0.014686	0.022052	0.042584	-0.010325	0.036619	-0.0045108	-0.0046758	-0.017528	-0.0083765	-0.022841	0.009893	-0.024981	-0.01791	0.023537	0.045454	0.02107	0.035921	0.0072413	-0.0047807	-0.060077	0.00143	0.0029636	-0.025898	-0.016835	-0.030027	-0.039016	-0.0054731	0.0017828	-0.0018226	0.012598	0.02484	0.00068319	0.0043251	-0.0066861	0.0090735	0.0036628	-0.0039679	0.0030064	0.002306
0.058201	0.033824	0.015361	0.022742	0.0011009	0.011791	-0.083955	-0.010546	-0.0078768	0.0068539	-0.030252	-0.017245	0.022721	0.041311	-0.0076291	0.038258	-0.0060629	-0.0018052	-0.020169	-0.0083473	-0.022472	0.0093249	-0.028137	-0.016991	0.024877	0.045387	0.018654	0.03624	0.0068182	-0.0033696	-0.059537	0.0031337	-0.0015384	-0.025086	-0.014233	-0.031346	-0.039297	-0.0052888	0.0031311	0.0036823	0.014811	0.021194	0.0033845	-0.00019987	-0.010897	0.0046048	0.0016939	0.0031808	0.0036082	0.0021989
0.05582	0.032111	0.02062	0.024041	0.0085344	-0.00010506	-0.086053	-0.0083068	-0.0085702	0.0070734	-0.025312	-0.019852	0.024154	0.043225	-0.0055427	0.034059	-0.0064239	0.0024692	-0.02177	-0.0074065	-0.021	0.0060347	-0.035567	-0.012232	0.032272	0.040643	0.022246	0.032222	0.0058666	-0.0058142	-0.058559	0.0044559	-0.004852	-0.021934	-0.013205	-0.033341	-0.03878	-0.0052091	0.0030984	0.004782	0.016531	0.021436	0.003702	-0.0018385	-0.014025	0.0014235	0.0040223	0.0048574	0.0036364	0.0033625
0.05205	0.030502	0.023687	0.023097	0.014296	-0.0077145	-0.086524	-0.0077129	-0.010616	0.0087475	-0.021274	-0.018538	0.020214	0.046717	-0.0020157	0.032236	-0.0052189	0.0025453	-0.022353	-0.0042711	-0.019767	0.0036578	-0.04044	-0.011305	0.041281	0.036673	0.027026	0.029567	0.00812	-0.014348	-0.059231	0.0033934	-0.0048397	-0.018994	-0.012521	-0.036127	-0.040362	-0.0051546	0.00067002	0.001192	0.02153	0.02141	0.003716	-0.0034346	-0.012556	0.0049964	0.0051524	0.0028409	0.0024065	0.0045053
0.050258	0.030581	0.028225	0.020339	0.018761	-0.017152	-0.084514	-0.0044008	-0.011144	0.0087018	-0.022909	-0.016747	0.018856	0.044448	0.0030409	0.030855	-0.0036506	0.0042731	-0.0224	-0.0061221	-0.019055	0.0027396	-0.039016	-0.013969	0.044891	0.037243	0.026535	0.028872	0.0073442	-0.020325	-0.061215	0.0047409	-0.0031909	-0.016512	-0.0090237	-0.039359	-0.041129	-0.0065566	-0.0022417	-0.0043607	0.023264	0.018798	0.0031936	-0.0024018	-0.013032	0.013427	0.0072048	0.003833	0.0016385	0.005356
0.056915	0.022735	0.03274	0.017151	0.017935	-0.018914	-0.084099	-0.001894	-0.0094879	0.0099167	-0.027401	-0.015597	0.018833	0.037904	0.0038951	0.034485	-0.003827	0.00642	-0.024296	-0.0098121	-0.017712	0.0039662	-0.035064	-0.014793	0.044886	0.036395	0.023516	0.030335	0.0039233	-0.016674	-0.059415	0.0099192	-0.0047257	-0.01794	-0.0070914	-0.043129	-0.04056	-0.0064914	-0.0062083	-0.0063043	0.022648	0.015211	0.0034987	0.00031288	-0.014224	0.017922	0.012263	0.0019326	0.0016318	0.0062908
0.060101	0.015902	0.036699	0.011258	0.024277	-0.019224	-0.08691	0.00026307	-0.0053202	0.012489	-0.033884	-0.015651	0.018799	0.040009	0.0029973	0.036713	-0.0057337	0.00429	-0.024962	-0.012047	-0.01541	0.0031387	-0.032847	-0.014947	0.043341	0.033043	0.017769	0.029198	0.0052572	-0.0079942	-0.055676	0.014095	-0.007513	-0.020504	-0.0087679	-0.042247	-0.039788	-0.0038057	-0.008467	-0.006871	0.020342	0.015601	0.0036093	0.0049302	-0.013671	0.019676	0.011134	-0.00269	0.0033239	0.0070042
0.064018	0.015215	0.035836	-0.0013419	0.029553	-0.010635	-0.089313	-0.00044583	-0.0021568	0.013664	-0.037536	-0.016857	0.018227	0.039621	0.0046719	0.035978	-0.0061841	0.0020117	-0.024836	-0.0091755	-0.016231	0.0019133	-0.030993	-0.015003	0.03976	0.03437	0.012943	0.028811	0.0063307	-0.0010022	-0.054349	0.013976	-0.0087375	-0.023179	-0.0073512	-0.041572	-0.038137	-0.0018359	-0.0097293	-0.0058183	0.020569	0.019203	0.0016169	0.0069895	-0.010865	0.015325	0.010085	-0.0074031	0.0061915	0.0065673
0.06959	0.014477	0.032713	-0.0063943	0.028242	-0.0029801	-0.090125	-0.002806	-0.00052769	0.011753	-0.040364	-0.013577	0.018656	0.040775	0.0078475	0.034731	-0.0051906	-0.0067501	-0.024335	-0.0063761	-0.016388	-0.0023656	-0.028207	-0.012397	0.038061	0.042703	0.0071714	0.032637	0.0012185	0.0021608	-0.053577	0.014847	-0.0091332	-0.023412	-0.0097395	-0.042936	-0.034413	-0.0055451	-0.012312	-0.0018904	0.020606	0.020457	0.0006439	0.0049396	-0.0065933	0.013737	0.014535	-0.014164	0.0076966	0.0038957
0.073237	0.020253	0.033347	-0.0069354	0.02486	-4.4583e-05	-0.086975	-0.0056181	-0.00083089	0.0061534	-0.045645	-0.011802	0.022325	0.040809	0.0094455	0.037354	-0.0096308	-0.010567	-0.023132	-0.0073218	-0.016321	-0.0064048	-0.023774	-0.012782	0.03732	0.053444	0.00022054	0.035105	-0.0026502	0.0037631	-0.054264	0.013879	-0.011548	-0.019964	-0.015682	-0.039623	-0.032551	-0.0077413	-0.013903	0.0027689	0.023001	0.018757	0.0013804	0.0037552	-0.0053537	0.014525	0.016927	-0.021566	0.0076195	0.0052163
0.082485	0.02815	0.032132	-0.011864	0.021619	0.00047499	-0.083843	-0.0076506	-0.0024526	-6.5964e-05	-0.045756	-0.013229	0.028497	0.037306	0.0062495	0.036534	-0.0090093	-0.011596	-0.020856	-0.0044572	-0.018354	-0.0066333	-0.023003	-0.014678	0.037473	0.058115	-0.0029468	0.035828	-0.008746	0.0058608	-0.050735	0.015323	-0.015689	-0.018871	-0.020684	-0.034929	-0.030574	-0.009359	-0.013512	0.0041447	0.023366	0.017838	-0.001019	0.0037415	-0.0054545	0.016732	0.020852	-0.026754	0.0063441	0.00649
0.089739	0.033322	0.029277	-0.014598	0.020647	-0.0040073	-0.079846	-0.005818	-0.0054938	-0.007182	-0.041297	-0.014743	0.033696	0.028583	0.0048303	0.038048	-0.0046458	-0.0084581	-0.017991	-0.00023251	-0.02005	-0.011664	-0.023587	-0.018528	0.03808	0.057628	-0.0041667	0.038862	-0.015425	0.0062238	-0.047886	0.018056	-0.018663	-0.019668	-0.02037	-0.032672	-0.030717	-0.010555	-0.011429	0.0033724	0.020381	0.01739	-0.0043782	0.0046715	-0.0083317	0.019078	0.026013	-0.025495	0.004094	0.0047611
0.093881	0.037946	0.028452	-0.019416	0.014722	-0.0046644	-0.076514	-0.0024897	-0.0070179	-0.0097324	-0.039654	-0.015514	0.034558	0.026474	0.0059994	0.04008	-0.0021186	-0.0055974	-0.014693	0.0035483	-0.021661	-0.021509	-0.026621	-0.018459	0.040453	0.052007	-0.0019481	0.042573	-0.021034	0.0028289	-0.045607	0.022975	-0.018464	-0.020601	-0.021174	-0.032007	-0.031122	-0.010074	-0.011285	0.003526	0.013419	0.013508	-0.0026368	0.0084697	-0.016381	0.021944	0.031547	-0.020915	0.0019935	0.0048417
0.095043	0.040646	0.029495	-0.021455	0.0090313	-0.0043236	-0.074804	-0.0026176	-0.0083167	-0.0099389	-0.036642	-0.016117	0.030362	0.025529	0.011287	0.040721	0.0042162	-0.0078044	-0.012874	0.0031141	-0.02074	-0.026663	-0.028127	-0.019022	0.037191	0.054538	0.0014243	0.042219	-0.018817	-0.0026893	-0.045343	0.030907	-0.019703	-0.023125	-0.023654	-0.032948	-0.031056	-0.010486	-0.011607	0.0027254	0.0055864	0.0097605	-0.0032168	0.015283	-0.021455	0.025207	0.035936	-0.016677	0.0014543	0.0066038
0.091352	0.046688	0.02882	-0.022613	0.011665	-0.0069707	-0.075652	-0.0053743	-0.0092603	-0.011452	-0.031421	-0.015784	0.032407	0.025812	0.010656	0.033778	0.012969	-0.005686	-0.012248	0.00017019	-0.021453	-0.030998	-0.028001	-0.017407	0.037743	0.053148	0.0072086	0.037634	-0.01614	-0.0043766	-0.045333	0.033357	-0.01942	-0.024381	-0.026961	-0.032478	-0.028877	-0.0098279	-0.014687	-0.0014513	-0.0013856	0.013398	-0.007392	0.022344	-0.020654	0.024112	0.039455	-0.015035	0.0014954	0.0065017
0.090864	0.047271	0.025523	-0.02309	0.017497	-0.00025486	-0.079547	-0.0068831	-0.010913	-0.01398	-0.028841	-0.017646	0.03656	0.027885	0.0094334	0.026287	0.016916	-0.0042698	-0.011323	-0.00028076	-0.022849	-0.034549	-0.030305	-0.013504	0.040136	0.050261	0.011127	0.034811	-0.015963	-0.0050504	-0.044918	0.030489	-0.01751	-0.018114	-0.031195	-0.034074	-0.027585	-0.011096	-0.018654	-0.0035288	-0.0068729	0.01951	-0.010566	0.029571	-0.018116	0.021218	0.043153	-0.017032	0.001259	0.0088473
0.09386	0.04373	0.029918	-0.0215	0.017489	0.0003851	-0.085111	-0.0088437	-0.011839	-0.013577	-0.023812	-0.0207	0.037035	0.033662	0.012071	0.02163	0.020284	-0.0064837	-0.0093135	-0.0048483	-0.024055	-0.033917	-0.029575	-0.016489	0.041165	0.050981	0.012714	0.028375	-0.017598	-0.00029736	-0.045494	0.028475	-0.018247	-0.0070385	-0.037367	-0.035668	-0.027936	-0.012959	-0.018725	-0.0030998	-0.0094269	0.021937	-0.014146	0.034797	-0.016678	0.018523	0.047761	-0.020048	0.0012929	0.0090425
0.098711	0.03905	0.032153	-0.016228	0.011308	-0.00091898	-0.085394	-0.012858	-0.011734	-0.011617	-0.020646	-0.021825	0.036106	0.03657	0.012897	0.017046	0.023587	-0.0076459	-0.010552	-0.0075669	-0.021313	-0.031196	-0.028339	-0.019594	0.04324	0.045662	0.015294	0.026703	-0.016839	0.0033152	-0.044707	0.029136	-0.022787	0.00084982	-0.042997	-0.03687	-0.028128	-0.013345	-0.013891	-0.0024415	-0.011878	0.020951	-0.01871	0.032473	-0.014377	0.019765	0.050089	-0.020509	0.0015159	0.0096745
0.096567	0.035096	0.031613	-0.009369	0.0066877	0.0032101	-0.081736	-0.017139	-0.013119	-0.0083465	-0.021232	-0.022232	0.036036	0.03406	0.014271	0.016398	0.023002	-0.012051	-0.013574	-0.0028904	-0.017086	-0.03086	-0.025439	-0.021867	0.047173	0.039138	0.015967	0.027328	-0.01532	0.0015676	-0.043742	0.029174	-0.023826	0.0033375	-0.044614	-0.036184	-0.028357	-0.013618	-0.010443	-0.0011351	-0.0096222	0.015763	-0.02188	0.030387	-0.011325	0.024078	0.047253	-0.021101	0.0036279	0.0070592
0.09653	0.036707	0.033029	-0.0050412	0.0017058	0.0069425	-0.07989	-0.019609	-0.017299	-0.01022	-0.019601	-0.023254	0.036776	0.032201	0.013438	0.018874	0.022786	-0.018359	-0.016521	-0.0040109	-0.013702	-0.026452	-0.020864	-0.024167	0.050676	0.037972	0.014766	0.027955	-0.014695	0.0043967	-0.043787	0.025816	-0.027413	0.0025688	-0.045324	-0.032932	-0.02932	-0.013953	-0.0085822	-0.0011027	-0.010108	0.014509	-0.024441	0.033034	-0.0064455	0.02042	0.044914	-0.018924	0.0047479	0.0022568
0.10587	0.035477	0.027479	0.00045659	-0.003025	0.0089022	-0.080913	-0.020082	-0.021021	-0.011421	-0.019498	-0.022228	0.036706	0.030862	0.012154	0.022904	0.022015	-0.023075	-0.020959	-0.0097329	-0.008826	-0.020203	-0.019785	-0.022061	0.046266	0.042261	0.014125	0.029493	-0.014784	0.0083853	-0.046434	0.022434	-0.030197	0.0027667	-0.044876	-0.029439	-0.030989	-0.013892	-0.0072893	-0.0024588	-0.013226	0.016091	-0.027866	0.038997	-0.0028363	0.015191	0.046247	-0.017967	0.0044243	0.0010551
0.11233	0.033959	0.024867	0.0012188	-0.0031509	0.012469	-0.081438	-0.020115	-0.023	-0.011183	-0.026703	-0.019255	0.032992	0.036103	0.010983	0.022418	0.024319	-0.027138	-0.023313	-0.012524	-0.0078239	-0.01306	-0.019653	-0.023303	0.045491	0.045627	0.011947	0.027969	-0.014092	0.011595	-0.050758	0.020798	-0.029315	0.0034643	-0.042114	-0.030611	-0.029035	-0.013937	-0.0070003	-0.0030731	-0.016453	0.021751	-0.02975	0.04047	-0.0023363	0.01403	0.041138	-0.015804	0.004482	0.0019598
0.11461	0.033186	0.02417	-0.0014221	-0.00075505	0.013284	-0.08077	-0.020499	-0.02411	-0.0083213	-0.034353	-0.015016	0.02829	0.042748	0.006648	0.021973	0.027955	-0.027815	-0.02307	-0.012914	-0.010959	-0.0071976	-0.020982	-0.024677	0.045396	0.047563	0.01157	0.022231	-0.011032	0.017239	-0.052553	0.01848	-0.029386	0.00051896	-0.04108	-0.028947	-0.027279	-0.01396	-0.005605	-0.0010542	-0.01599	0.024267	-0.030246	0.038123	-0.0033487	0.012054	0.034018	-0.010979	0.0041635	0.0032064
0.1146	0.029057	0.022298	-0.0026754	-0.0012498	0.015527	-0.081546	-0.021418	-0.023892	-0.0040503	-0.034787	-0.011862	0.028413	0.044717	0.000893	0.019314	0.03226	-0.025742	-0.023535	-0.0095307	-0.011655	-0.0054858	-0.020658	-0.028991	0.045998	0.048742	0.00864	0.015146	-0.0059301	0.02172	-0.052473	0.015342	-0.028258	-0.004862	-0.03861	-0.025455	-0.027395	-0.015834	-0.0042884	0.0026295	-0.014737	0.023524	-0.033022	0.039343	-0.0038918	0.013055	0.027527	-0.0069109	0.0028325	0.002913
0.12455	0.022739	0.021398	-0.0040667	-0.0074994	0.018121	-0.082983	-0.02322	-0.022121	-0.00081256	-0.034831	-0.011275	0.026409	0.045641	-0.0046658	0.016445	0.038161	-0.020295	-0.023734	-0.010622	-0.010561	-0.0048997	-0.01973	-0.032149	0.04622	0.049801	0.0080164	0.010315	-0.00030911	0.023427	-0.050389	0.0097646	-0.026261	-0.0093761	-0.034158	-0.02705	-0.027798	-0.016597	-0.0041798	0.006086	-0.013956	0.020965	-0.035267	0.04242	-0.0048156	0.017178	0.020675	-0.00471	-0.00012793	0.0013716
0.12908	0.015141	0.024581	-0.0028187	-0.0111	0.019158	-0.083922	-0.02168	-0.01616	-0.0035631	-0.035798	-0.012917	0.025605	0.05056	-0.0079277	0.011046	0.038452	-0.019719	-0.02271	-0.012317	-0.0081351	-0.0016605	-0.019572	-0.033621	0.05055	0.048654	0.0078845	0.0034659	0.0025317	0.023931	-0.047122	0.0081582	-0.022542	-0.013398	-0.030873	-0.031241	-0.02948	-0.017193	-0.0047995	0.0089143	-0.014094	0.015464	-0.033448	0.047842	-0.0065795	0.023921	0.011217	-0.0017652	-0.0019318	0.0025481
0.12669	0.017354	0.026372	-0.00216	-0.010922	0.013942	-0.087824	-0.017881	-0.0092958	-0.0061055	-0.040505	-0.0096688	0.023932	0.058742	-0.0088327	0.0062946	0.039514	-0.020962	-0.020319	-0.013006	-0.0086073	-0.0030823	-0.016543	-0.037129	0.053478	0.046926	0.0092217	0.0024441	0.0020657	0.023386	-0.046735	0.0045775	-0.017236	-0.018182	-0.029656	-0.030291	-0.029351	-0.017718	-0.0063839	0.00825	-0.011876	0.0084942	-0.028631	0.051655	-0.0056656	0.029597	0.0055786	-0.0039483	-0.0027298	0.0032787
0.12226	0.019068	0.027028	-0.0023439	-0.0091943	0.0040593	-0.091259	-0.010984	-0.0039721	-0.0042407	-0.045211	-0.0052066	0.019712	0.063155	-0.009734	0.0049272	0.03844	-0.017341	-0.017851	-0.01588	-0.013247	-0.0022406	-0.013701	-0.036241	0.055069	0.040058	0.009904	0.0031668	-0.0021387	0.023369	-0.047695	0.0056365	-0.013806	-0.018394	-0.030193	-0.024977	-0.027635	-0.018461	-0.0062178	0.0037875	-0.0075823	0.0015918	-0.023526	0.04822	-0.0033641	0.035671	0.0025788	-0.0050633	-0.0040053	0.0027566
0.1144	0.024733	0.024427	0.00084414	-0.0076861	0.00014653	-0.093776	-0.0075748	-0.0015524	0.0020957	-0.048944	-0.0071112	0.017974	0.05516	-0.009902	0.0082897	0.036089	-0.0084017	-0.014959	-0.015813	-0.017828	-0.0030575	-0.01333	-0.034222	0.060525	0.033318	0.0066578	0.0047523	-0.0064477	0.020023	-0.048152	0.00947	-0.012174	-0.017029	-0.031004	-0.01994	-0.025676	-0.018796	-0.0056876	0.0022917	-0.0025203	0.00016689	-0.018917	0.041709	-0.003151	0.036325	-0.0022931	-0.0034519	-0.0038606	0.00031646
0.10797	0.030898	0.020967	0.0067241	-0.0063609	-0.0011305	-0.096185	-0.0073271	-0.0020707	0.0058355	-0.0517	-0.0076198	0.018777	0.050822	-0.010478	0.010613	0.031378	-0.00037683	-0.013106	-0.015064	-0.02292	-0.0033515	-0.011749	-0.034545	0.060491	0.036936	0.0084947	0.0062214	-0.0043518	0.011363	-0.048093	0.0055739	-0.011229	-0.019385	-0.028323	-0.017698	-0.023834	-0.01998	-0.0045888	0.0042626	0.00041064	0.0040568	-0.017313	0.034032	-0.002136	0.028379	-0.0044477	0.0011582	-0.0028018	-0.00076119
0.10436	0.03439	0.017294	0.010692	-0.004524	-0.00095845	-0.096629	-0.0053238	-0.0038783	0.006495	-0.053218	-0.0086957	0.019816	0.045953	-0.013988	0.017202	0.028826	0.0023837	-0.012426	-0.012909	-0.025194	-0.0037194	-0.0097555	-0.036188	0.061156	0.035515	0.011198	0.0092562	-0.00041326	0.0067377	-0.046183	6.8335e-05	-0.012407	-0.020989	-0.023393	-0.020545	-0.02291	-0.022898	-0.0027481	0.0052421	0.0010415	0.0094601	-0.017835	0.028194	-0.002115	0.020472	-0.0063643	0.010461	-0.0031968	0.0014106
0.10174	0.035815	0.019205	0.0088922	-0.0067536	0.00089478	-0.098666	-0.0027681	-0.0063562	0.0057899	-0.050148	-0.0076443	0.022109	0.044887	-0.01924	0.022739	0.025647	0.0017092	-0.014995	-0.010234	-0.020873	-0.004951	-0.0080653	-0.038734	0.066507	0.031336	0.010856	0.0085561	-0.00026279	0.0072052	-0.044356	-0.0022265	-0.016732	-0.015662	-0.021097	-0.024123	-0.022813	-0.023687	-0.00034842	0.0042123	0.0021484	0.011425	-0.020011	0.027566	-0.00017203	0.016473	-0.013983	0.019189	-0.0035631	0.0044129
0.10005	0.038712	0.022034	0.0063759	-0.0086864	0.0039986	-0.098587	-0.0035624	-0.011892	0.0051079	-0.04905	-0.0044972	0.025821	0.046439	-0.024376	0.027143	0.020092	8.6675e-05	-0.017576	-0.0038643	-0.014832	-0.0081103	-0.0080226	-0.042799	0.072651	0.025456	0.0082864	0.0074605	0.0020699	0.009169	-0.043591	-4.1883e-05	-0.021117	-0.010982	-0.020979	-0.028382	-0.022433	-0.023279	0.0018803	0.0045463	0.0073726	0.017023	-0.021021	0.02982	-0.0012093	0.011819	-0.022238	0.017719	-0.003585	0.0048119
0.10388	0.039233	0.024593	0.0081612	-0.010693	0.0043863	-0.093866	-0.0075077	-0.016652	0.0022165	-0.048051	-0.0056976	0.02862	0.050794	-0.025933	0.034035	0.012104	-0.0028733	-0.017415	0.0040277	-0.01185	-0.012529	-0.011359	-0.047621	0.073449	0.023951	0.0066393	0.0093314	0.0090975	0.010302	-0.045174	-0.0023692	-0.02078	-0.011073	-0.018571	-0.034804	-0.02245	-0.022973	0.0059927	0.0022442	0.012524	0.021306	-0.018482	0.033992	-0.0057694	0.0079939	-0.025602	0.011224	-0.0029061	0.0073476
0.10438	0.038902	0.025801	0.0089101	-0.012534	0.0079384	-0.090387	-0.010484	-0.017735	0.003461	-0.049337	-0.0089199	0.031718	0.050832	-0.025609	0.037519	0.0062443	-0.0029866	-0.018126	0.0085973	-0.01335	-0.012257	-0.013774	-0.048808	0.070384	0.022202	0.0067677	0.0092155	0.018054	0.011894	-0.046617	-0.0073546	-0.022271	-0.011818	-0.013178	-0.03728	-0.022419	-0.023827	0.0071993	0.001563	0.016402	0.019151	-0.01394	0.034619	-0.010285	0.0050384	-0.023778	0.010276	-0.0025947	0.0095479
0.1003	0.043237	0.026468	0.0088371	-0.011917	0.012684	-0.088413	-0.011955	-0.017925	0.0052494	-0.04946	-0.017107	0.03286	0.051049	-0.025481	0.038956	0.0038001	0.0019773	-0.018276	0.0074632	-0.016752	-0.008663	-0.014731	-0.052203	0.067352	0.023939	0.0076863	0.0099597	0.018477	0.010141	-0.045017	-0.0052466	-0.026907	-0.012159	-0.0094537	-0.038772	-0.024752	-0.023469	0.009486	0.00045711	0.019188	0.010686	-0.012715	0.036188	-0.010481	0.0047719	-0.021478	0.012119	-0.0025972	0.010249
0.094769	0.048947	0.025025	0.0099894	-0.012259	0.014898	-0.089669	-0.013695	-0.014362	0.0086903	-0.048254	-0.02408	0.035218	0.050092	-0.023294	0.038821	0.0070076	0.0042089	-0.018062	0.0047547	-0.017709	-0.0095015	-0.015875	-0.055662	0.061855	0.0308	0.0084338	0.01052	0.014649	0.0030802	-0.044091	0.0037123	-0.031783	-0.0078427	-0.0064841	-0.042849	-0.025662	-0.020883	0.008581	-0.0031212	0.021688	0.0017474	-0.014583	0.036835	-0.010938	0.009081	-0.01513	0.012384	-0.0036299	0.011492
0.096481	0.049478	0.025952	0.014487	-0.013959	0.010761	-0.089497	-0.013635	-0.011841	0.0080453	-0.047869	-0.028405	0.040914	0.044189	-0.019875	0.044467	0.0045132	0.0058001	-0.018762	-0.0018276	-0.015488	-0.013583	-0.018216	-0.052132	0.058409	0.032718	0.0086275	0.010614	0.013095	0.0025787	-0.044316	0.0079749	-0.034156	-0.0017103	-0.0068591	-0.046977	-0.025991	-0.01783	0.0042614	-0.0047203	0.020914	-0.00073743	-0.016852	0.034533	-0.0088859	0.010604	-0.0060489	0.010754	-0.004912	0.015946
0.099061	0.048344	0.025692	0.014226	-0.013844	0.008632	-0.090459	-0.0075639	-0.013356	0.0075421	-0.046474	-0.031799	0.044627	0.039392	-0.016893	0.051407	-0.0017416	0.013518	-0.021433	-0.010081	-0.014349	-0.01618	-0.020365	-0.047901	0.056203	0.040203	0.0065018	0.010218	0.012565	0.0056587	-0.045622	0.0055941	-0.03507	0.0022639	-0.008625	-0.049891	-0.024984	-0.015768	-0.00084499	-0.0071107	0.014084	-0.0020296	-0.014497	0.034774	-0.0064998	0.012302	0.0050801	0.0054943	-0.0051361	0.015032
0.10077	0.045891	0.028651	0.012712	-0.010708	0.0093015	-0.09296	-0.0061673	-0.016581	0.0027101	-0.043101	-0.030517	0.046437	0.041238	-0.015392	0.053544	-0.0051738	0.019199	-0.024474	-0.016642	-0.014926	-0.017914	-0.021821	-0.044073	0.058548	0.049602	0.0049141	0.0084156	0.0066719	0.0042004	-0.045228	0.0045634	-0.035584	0.0022343	-0.008492	-0.049845	-0.02223	-0.014468	-0.0056758	-0.0071308	0.0032844	-0.0032422	-0.01014	0.036397	-0.0045879	0.014075	0.0064261	0.0072916	-0.0046931	0.010963
0.10193	0.04278	0.028359	0.014195	-0.0085278	0.011247	-0.095203	-0.0071005	-0.017889	-0.0028348	-0.041109	-0.025848	0.046279	0.046537	-0.014863	0.053134	-0.004416	0.019314	-0.027837	-0.020036	-0.01619	-0.018631	-0.021221	-0.042069	0.063092	0.04914	-0.00020512	0.0094256	0.0019119	0.0020046	-0.043393	0.0047005	-0.036033	0.0092759	-0.0090438	-0.050875	-0.021052	-0.015686	-0.0091256	-0.0064943	-0.0024698	-0.0017907	-0.0050407	0.036293	0.00018193	0.011773	0.0034972	0.0099144	-0.0039097	0.0080395
0.10516	0.03525	0.028625	0.016364	-0.0065948	0.015374	-0.097608	-0.0074919	-0.019136	-0.0086302	-0.03972	-0.021588	0.046603	0.050422	-0.012629	0.053892	-0.0032681	0.017931	-0.030307	-0.02366	-0.017324	-0.017886	-0.021267	-0.042507	0.067736	0.046742	-0.0061562	0.01377	0.0052909	-0.0035633	-0.042156	0.0039708	-0.037314	0.016629	-0.014535	-0.050414	-0.020217	-0.01765	-0.012942	-0.0038995	-0.0014649	0.0031447	-0.001105	0.033554	0.0033907	0.0062092	-2.3766e-05	0.011002	-0.0040141	0.0059692
0.10942	0.032183	0.028087	0.016365	-0.0074333	0.015847	-0.098293	-0.0056694	-0.021052	-0.0093441	-0.03989	-0.020224	0.048235	0.048211	-0.0069855	0.052379	-0.0052351	0.021127	-0.03159	-0.026484	-0.018406	-0.015786	-0.021168	-0.044298	0.071841	0.045143	-0.0077196	0.013357	0.0076612	-0.0052563	-0.04047	0.0045041	-0.039876	0.017309	-0.019405	-0.047088	-0.021313	-0.014863	-0.013863	-0.0023231	-0.0023397	0.0054606	0.00037969	0.029652	0.0056291	0.0015474	0.0014617	0.010571	-0.0042884	0.00462
0.11034	0.026527	0.026212	0.019856	-0.0057656	0.015737	-0.09662	-0.0051043	-0.022816	-0.009085	-0.038908	-0.02037	0.045964	0.039243	-0.0012013	0.052323	-0.0020176	0.015816	-0.029882	-0.023548	-0.019689	-0.014965	-0.020323	-0.041722	0.073632	0.04137	-0.0073842	0.015228	0.0075272	-0.0042325	-0.039731	0.008354	-0.042596	0.016327	-0.024094	-0.044401	-0.022654	-0.01041	-0.010966	-0.003498	-0.0008951	0.0047516	0.0025666	0.023806	0.0064405	-0.001291	0.0058159	0.0063331	-0.0041994	0.0086785
0.11195	0.022942	0.025333	0.026831	-0.003064	0.015043	-0.094285	-0.0099801	-0.024841	-0.0084269	-0.035978	-0.025523	0.045876	0.029918	0.0028612	0.050717	0.0017315	0.01103	-0.028208	-0.019083	-0.0212	-0.012753	-0.019692	-0.041198	0.072973	0.03658	-0.0055796	0.018059	0.0085745	-0.0017864	-0.041834	0.0084767	-0.046306	0.018145	-0.025946	-0.041355	-0.021887	-0.0068683	-0.0094958	-0.00075591	0.0047787	0.0044313	0.0053768	0.016434	0.0056075	-0.0019603	0.0021728	0.0021663	-0.0044109	0.011556
0.11501	0.025208	0.025396	0.027647	0.00094015	0.01278	-0.091112	-0.015398	-0.026799	-0.0053803	-0.035302	-0.03299	0.048056	0.026608	3.5294e-05	0.044915	0.00096481	0.015721	-0.027495	-0.014321	-0.02314	-0.01534	-0.017566	-0.038438	0.077655	0.029907	-0.0050609	0.021328	0.0097902	-0.0034082	-0.042105	0.0070765	-0.046418	0.016917	-0.029183	-0.036499	-0.01991	-0.0074097	-0.010717	0.0020471	0.0092022	0.0035411	0.007904	0.013192	0.0052821	6.0909e-05	-0.0026468	-0.00054561	-0.0035658	0.013736
0.12072	0.028674	0.028134	0.022408	0.0030035	0.013461	-0.092194	-0.019029	-0.023805	-0.0059012	-0.035704	-0.039761	0.053791	0.028542	-0.00083741	0.039113	-0.0062172	0.020862	-0.02981	-0.013329	-0.024596	-0.019822	-0.016921	-0.030775	0.076489	0.029117	-0.0024053	0.02608	0.0079818	-0.0048469	-0.041777	0.0037317	-0.044927	0.015429	-0.030679	-0.034192	-0.018494	-0.0097258	-0.013008	0.0046438	0.01084	0.0067543	0.0087932	0.011311	0.0034857	0.0043667	-0.0080402	-0.00092703	-0.00045887	0.013622
0.12905	0.027537	0.029957	0.01977	-0.00042181	0.0093801	-0.093814	-0.018569	-0.021719	-0.0062801	-0.033108	-0.041779	0.054475	0.032042	0.0030651	0.03589	-0.0089981	0.017133	-0.034643	-0.010715	-0.020741	-0.023386	-0.018854	-0.025269	0.077381	0.029626	0.00019331	0.030052	0.0083593	-0.006108	-0.043157	-0.0013077	-0.040711	0.013236	-0.03028	-0.037286	-0.018844	-0.011873	-0.013656	0.0088249	0.0090086	0.012144	0.0074796	0.0094725	-0.0016158	0.0093002	-0.012951	0.0027105	0.00091482	0.0096816
0.12818	0.03051	0.030094	0.014395	0.0012371	0.0087904	-0.0941	-0.013493	-0.023843	-0.0059096	-0.029272	-0.046588	0.049772	0.03483	0.0051456	0.031569	-0.0055503	0.017624	-0.037738	-0.007291	-0.017756	-0.02519	-0.021718	-0.023697	0.081795	0.030838	0.0024857	0.030032	0.0054026	-0.0096538	-0.045159	-0.0039262	-0.035441	0.012848	-0.031532	-0.03769	-0.020207	-0.010707	-0.012761	0.0075401	0.0076434	0.013536	0.0071605	0.010018	-0.0077023	0.01333	-0.015025	0.0071746	0.0019279	0.0056538
0.12614	0.036526	0.031967	0.0089068	0.0022304	0.007513	-0.095006	-0.0087918	-0.026767	-0.0043869	-0.027914	-0.050414	0.048293	0.03612	0.007717	0.026052	0.0027933	0.012354	-0.039185	-0.0067747	-0.016713	-0.022855	-0.024007	-0.023797	0.082576	0.036507	0.0047264	0.029234	0.0020703	-0.012896	-0.046976	-0.0082697	-0.030051	0.013645	-0.036093	-0.034473	-0.01917	-0.0092392	-0.0095797	0.0048008	0.0093499	0.010505	0.0067127	0.0098012	-0.010661	0.014127	-0.016756	0.010108	0.0035728	0.0045102
0.12844	0.038855	0.034017	0.004184	-0.00032277	0.010048	-0.09485	-0.0056134	-0.02934	-0.0048505	-0.028208	-0.052359	0.04804	0.036324	0.011016	0.020242	0.0093786	0.0062212	-0.040321	-0.0075393	-0.015673	-0.018868	-0.023504	-0.025315	0.078855	0.041981	0.0078231	0.028691	-0.0017485	-0.0096555	-0.049411	-0.016536	-0.024998	0.012602	-0.036765	-0.030838	-0.016193	-0.0097076	-0.0064394	0.0060707	0.012584	0.0075272	0.0053986	0.0088618	-0.013288	0.010668	-0.018155	0.012672	0.0060259	0.0023082
0.13275	0.042501	0.03368	0.0021283	-0.0042231	0.013172	-0.097323	-0.0013098	-0.029909	-0.0067303	-0.032115	-0.052625	0.048162	0.040249	0.010091	0.013646	0.016028	-0.0021647	-0.039581	-0.0095904	-0.016509	-0.015139	-0.023406	-0.021785	0.073563	0.049098	0.0077594	0.027479	-0.0019136	-0.0017518	-0.052212	-0.021647	-0.02206	0.008121	-0.036826	-0.02961	-0.011906	-0.01097	-0.0078698	0.0091799	0.016894	0.002464	0.0054442	0.004782	-0.016094	0.0067748	-0.015664	0.016966	0.0074874	0.00031635
0.13422	0.049486	0.032189	0.00036357	-0.0012274	0.012121	-0.096011	-0.0014929	-0.029078	-0.0092813	-0.036434	-0.054854	0.048002	0.041868	0.0083375	0.012058	0.01922	-0.0095792	-0.036752	-0.0080434	-0.019145	-0.010465	-0.027083	-0.018418	0.076112	0.048969	0.010554	0.021613	0.0029578	0.0064879	-0.055624	-0.023876	-0.021034	0.0047463	-0.038273	-0.032633	-0.0070059	-0.010024	-0.0085624	0.010783	0.017862	0.0016297	0.0053699	-0.00046769	-0.01746	-0.0013567	-0.014707	0.023939	0.0085216	0.0028163
0.13936	0.046058	0.030486	-0.00081285	0.0012536	0.0095524	-0.095026	-0.0040201	-0.028531	-0.0072214	-0.036612	-0.054482	0.05092	0.040113	0.0048311	0.014439	0.01982	-0.010741	-0.035428	-0.0076883	-0.021624	-0.0075477	-0.030558	-0.016536	0.079145	0.050138	0.01253	0.020677	0.006355	0.0082214	-0.057594	-0.026098	-0.019358	0.0005759	-0.038604	-0.035987	-0.0042011	-0.0055649	-0.0060867	0.0097788	0.015741	0.0038609	0.0049502	-0.0055211	-0.016492	-0.0065821	-0.016368	0.026485	0.0086423	0.0051956
0.13777	0.047118	0.032996	-0.0019757	0.0016579	0.0056043	-0.094442	-0.0063142	-0.029148	-0.0051689	-0.037177	-0.050921	0.055819	0.035481	0.0010186	0.016552	0.019527	-0.0066356	-0.034162	-0.0055156	-0.02082	-0.0069541	-0.033692	-0.020618	0.079746	0.052463	0.015075	0.02312	0.0061842	0.0062894	-0.055721	-0.027391	-0.023411	-0.00011893	-0.037233	-0.039003	-0.0045645	-0.0035133	-0.0027174	0.011022	0.012156	0.0068621	0.0034901	-0.0083645	-0.015995	-0.0092928	-0.016031	0.026949	0.0080579	0.0050835
0.13594	0.04572	0.034153	-0.0026316	-0.00018745	0.0073073	-0.092497	-0.0073742	-0.031014	-0.008377	-0.037054	-0.043986	0.057912	0.030597	-0.0023628	0.019461	0.019078	-0.00074921	-0.031164	-0.0024857	-0.021072	-0.0065149	-0.033688	-0.029011	0.081024	0.048666	0.014582	0.028187	0.0076794	0.0060778	-0.054003	-0.026196	-0.026607	0.0001338	-0.035633	-0.043911	-0.0086234	-0.0041292	0.0032862	0.010749	0.0080808	0.011922	3.5371e-05	-0.010147	-0.01451	-0.0088144	-0.014076	0.026226	0.0059961	0.0023418
0.13796	0.047467	0.032151	-0.0093133	-0.0029101	0.01305	-0.093777	-0.0091098	-0.030981	-0.010137	-0.036434	-0.037968	0.06	0.028772	-0.0051246	0.025723	0.020693	-0.0031093	-0.028753	-0.00018047	-0.020456	-0.0083153	-0.034004	-0.035245	0.078145	0.053779	0.011967	0.034913	0.005494	0.0039426	-0.053172	-0.027508	-0.028971	0.0017051	-0.034908	-0.045387	-0.011284	-0.0039568	0.0062422	0.011297	0.0080355	0.010488	-0.0018464	-0.00808	-0.016146	-0.0095093	-0.01061	0.02537	0.0040125	-0.00048525
0.14077	0.046866	0.030582	-0.012914	0.001622	0.015492	-0.093796	-0.013854	-0.026367	-0.01081	-0.036396	-0.041192	0.062584	0.029908	-0.0073171	0.02773	0.018775	-0.0032429	-0.027488	0.0039972	-0.018536	-0.014223	-0.03259	-0.039598	0.077391	0.061268	0.0098507	0.035048	0.008234	0.00078198	-0.053694	-0.02605	-0.031123	-9.2721e-05	-0.035807	-0.045807	-0.013485	-0.003516	0.0070901	0.012906	0.012111	0.0071229	-0.0041207	-7.5244e-05	-0.017323	-0.012345	-0.0067632	0.018398	0.0010773	9.338e-05
0.14681	0.049947	0.024204	-0.0081853	0.0021234	0.014393	-0.094781	-0.019128	-0.022731	-0.012783	-0.03509	-0.044777	0.060845	0.032601	-0.0086722	0.028211	0.01568	-0.00086643	-0.026021	0.0083717	-0.019194	-0.018065	-0.029714	-0.043175	0.078094	0.065226	0.0093552	0.028938	0.0086815	-0.0014513	-0.054553	-0.023719	-0.032582	0.0019295	-0.035588	-0.04433	-0.014134	-0.0049793	0.0055153	0.015264	0.013117	0.0061591	-0.0096927	0.0074463	-0.015309	-0.013976	-0.0047744	0.015363	-0.0014902	0.00046842
0.15091	0.057476	0.018332	-0.0053268	0.007105	0.0056095	-0.096324	-0.023955	-0.023232	-0.011006	-0.034736	-0.044854	0.060086	0.034734	-0.0058786	0.027004	0.013606	0.0011595	-0.025723	0.0050057	-0.01979	-0.01748	-0.025795	-0.046929	0.080041	0.071416	0.0098203	0.024482	0.0061763	-0.0011265	-0.054067	-0.01991	-0.034477	0.0011764	-0.035709	-0.047822	-0.015679	-0.0058545	0.0020273	0.017677	0.013751	0.0073881	-0.011645	0.011539	-0.015461	-0.012262	-0.0036811	0.0122	-0.0036075	0.0025837
0.15329	0.064599	0.019671	-0.0070601	0.010446	-0.00076768	-0.1016	-0.026247	-0.025395	-0.011517	-0.031956	-0.043465	0.057138	0.041553	-0.00090855	0.021644	0.012391	0.0024177	-0.026167	-0.0014416	-0.021591	-0.013153	-0.022619	-0.049265	0.080708	0.077233	0.01342	0.018279	0.0032915	0.0044189	-0.05602	-0.013236	-0.03487	-0.0028383	-0.037156	-0.05323	-0.016555	-0.0031893	-0.00075353	0.015822	0.0088894	0.0093261	-0.011798	0.012499	-0.017528	-0.0066449	-0.0010961	0.011028	-0.0050313	0.0041396
0.15607	0.064922	0.021982	-0.0063155	0.010004	-0.0025395	-0.10678	-0.026274	-0.024856	-0.011778	-0.029963	-0.044473	0.053242	0.045376	0.0061464	0.02157	0.011442	0.002671	-0.025743	-0.0073489	-0.021518	-0.010322	-0.024751	-0.050763	0.078871	0.081337	0.017125	0.01876	-0.0048638	0.0048949	-0.059302	-0.0057331	-0.034805	-0.0037196	-0.036539	-0.056025	-0.016236	0.00071588	-0.0019673	0.011634	0.0038833	0.010629	-0.011982	0.0083198	-0.015691	0.0010661	0.00012105	0.0095074	-0.0045199	0.0035057
0.15551	0.066132	0.02495	-0.0053893	0.0079718	-0.005345	-0.10855	-0.025461	-0.023804	-0.011278	-0.028911	-0.045822	0.055986	0.041358	0.010793	0.024439	0.011412	0.0026828	-0.026527	-0.011816	-0.018148	-0.012262	-0.029803	-0.048116	0.083142	0.07944	0.016621	0.01855	-0.0076197	0.0028543	-0.058854	0.00061592	-0.036291	-0.0064846	-0.036502	-0.055471	-0.015877	0.0017669	-0.0020344	0.01197	-0.002409	0.010212	-0.012439	0.005276	-0.013137	0.0067576	-0.0022165	0.01213	-0.0038798	0.0022463
0.14899	0.072484	0.028476	-0.0044406	0.0049592	-0.0089819	-0.10756	-0.017845	-0.029351	-0.009787	-0.02887	-0.04807	0.060587	0.037371	0.012738	0.027237	0.015691	0.00058436	-0.028113	-0.012263	-0.012986	-0.019808	-0.035845	-0.045192	0.088513	0.078978	0.016941	0.013981	-0.0077263	0.00031646	-0.05802	0.0040202	-0.036305	-0.0077312	-0.03856	-0.054407	-0.015615	0.00049075	-0.0030774	0.016303	-0.0045442	0.0095136	-0.014611	0.0049326	-0.0099943	0.011588	-0.0079018	0.012916	-0.0042781	0.0048569
0.14852	0.078266	0.031957	-0.0044487	0.0022031	-0.015581	-0.10523	-0.012361	-0.032733	-0.0085621	-0.03248	-0.049551	0.065011	0.034955	0.010496	0.027179	0.022505	-0.0044593	-0.029001	-0.012529	-0.0098479	-0.022497	-0.036899	-0.044911	0.090895	0.080393	0.016293	0.0066649	-0.0054022	-0.00055243	-0.05875	0.0031653	-0.034889	-0.004406	-0.038775	-0.054636	-0.013109	-0.002247	-0.005702	0.020149	-0.0058033	0.0099347	-0.017448	0.0047275	-0.0051968	0.011002	-0.0071509	0.010844	-0.0033273	0.0080939
0.15398	0.081727	0.030392	-0.0063569	0.00071294	-0.018311	-0.1031	-0.0077088	-0.034119	-0.0096001	-0.035582	-0.052029	0.065033	0.036988	0.012657	0.023995	0.029481	-0.010029	-0.028997	-0.012874	-0.011094	-0.02237	-0.038786	-0.044003	0.090587	0.076749	0.014271	0.0088357	-0.0037419	0.001084	-0.060176	-0.00127	-0.029542	-0.00049892	-0.040503	-0.055796	-0.013528	-0.0056255	-0.0068755	0.024758	-0.0069577	0.0068407	-0.020123	0.0045371	-0.0010928	0.01087	-0.0028668	0.010065	-0.0013545	0.0090493
0.15483	0.088218	0.028302	-0.0034503	0.0046497	-0.020643	-0.10144	-0.0079591	-0.033467	-0.016886	-0.037957	-0.054201	0.066852	0.037853	0.010673	0.021816	0.032115	-0.0097761	-0.029913	-0.013368	-0.010405	-0.020113	-0.041692	-0.044042	0.085825	0.074901	0.01439	0.016203	-0.0069364	0.0010322	-0.059487	-0.0067428	-0.025632	0.0014231	-0.04396	-0.051017	-0.012392	-0.0076343	-0.0094474	0.028073	-0.010738	0.0066976	-0.019653	0.001881	0.001296	0.012284	2.5062e-05	0.0096076	0.0013931	0.0085827
0.15472	0.092209	0.028347	0.00010762	0.0082236	-0.019092	-0.10152	-0.0092444	-0.030972	-0.025096	-0.040482	-0.057206	0.066881	0.040682	0.0092657	0.019411	0.033083	-0.0043019	-0.029317	-0.012861	-0.010054	-0.023124	-0.042842	-0.046822	0.083227	0.073467	0.01335	0.016386	-0.0003804	0.00035945	-0.057796	-0.013336	-0.023601	0.0011715	-0.048265	-0.044583	-0.012472	-0.0067572	-0.010117	0.028982	-0.010226	0.011647	-0.017586	-0.00155	0.0020066	0.011106	0.0018174	0.0031478	0.0034729	0.0068237
0.15955	0.095641	0.027987	-0.002466	0.0091006	-0.01607	-0.099676	-0.0086121	-0.033085	-0.029024	-0.042419	-0.060927	0.064105	0.041288	0.0087685	0.016094	0.036282	0.0029175	-0.029374	-0.012877	-0.01283	-0.025806	-0.04142	-0.047149	0.086798	0.072593	0.010123	0.01243	0.0068493	0.000855	-0.057423	-0.017834	-0.021834	0.00045603	-0.051191	-0.041822	-0.010504	-0.0041533	-0.0091494	0.027691	-0.0074654	0.013878	-0.016416	-0.00639	0.0016889	0.0071272	0.0055555	-0.0018625	0.0034241	0.0076365
0.16343	0.095133	0.027848	-0.0082573	0.016798	-0.012246	-0.10249	-0.0095687	-0.033877	-0.032564	-0.044516	-0.059699	0.060845	0.042737	0.0073062	0.013799	0.033679	0.014057	-0.030396	-0.01858	-0.014151	-0.025342	-0.040357	-0.043597	0.087643	0.073897	0.0076972	0.0087319	0.014749	-0.0022021	-0.055991	-0.016633	-0.022596	-0.0019556	-0.054303	-0.039038	-0.0097677	-0.0040152	-0.0087071	0.024039	-0.0024602	0.019512	-0.016309	-0.0082302	0.0022744	0.003529	0.007405	-0.0072707	0.0032439	0.004509
0.16635	0.094563	0.0312	-0.011037	0.020573	-0.011298	-0.10477	-0.012801	-0.035076	-0.034406	-0.045738	-0.057568	0.05686	0.042975	0.0051974	0.015471	0.031875	0.015962	-0.031423	-0.022378	-0.013488	-0.020902	-0.042243	-0.037906	0.092022	0.073596	0.0083712	0.00092809	0.016582	-0.0024269	-0.054714	-0.017349	-0.02298	-0.0010335	-0.053371	-0.039625	-0.010877	-0.0077621	-0.0038678	0.022292	-0.00081604	0.021312	-0.017524	-0.0055141	0.00052662	0.0047922	0.0095972	-0.012158	0.0052593	0.0008065
0.16012	0.094634	0.037633	-0.0074827	0.018928	-0.012725	-0.10723	-0.0147	-0.036376	-0.031888	-0.044492	-0.056426	0.055926	0.048171	-0.001778	0.020285	0.030861	0.015005	-0.032091	-0.022859	-0.015829	-0.019868	-0.045021	-0.032801	0.089275	0.077292	0.0073711	-0.0045613	0.015392	0.0022509	-0.055602	-0.01605	-0.023492	0.006149	-0.052793	-0.045231	-0.013488	-0.0075359	-0.0017677	0.018469	3.5424e-05	0.022962	-0.019214	-0.0014363	-0.0042707	0.010096	0.013038	-0.016888	0.0064922	-0.00013748
0.15531	0.095578	0.039367	-0.0056532	0.014606	-0.011558	-0.10864	-0.017115	-0.036436	-0.026876	-0.042238	-0.056349	0.055887	0.054699	-0.0031661	0.019981	0.023362	0.018436	-0.033075	-0.023865	-0.019295	-0.019643	-0.041408	-0.031912	0.083778	0.079723	0.0069794	-0.0031018	0.020886	0.0014387	-0.060523	-0.015732	-0.02238	0.0098878	-0.052054	-0.048903	-0.016261	-0.0092388	-0.00019799	0.018818	0.0021218	0.022085	-0.019015	0.0022615	-0.010882	0.015537	0.019334	-0.024561	0.0063583	0.0015421
0.15541	0.089086	0.040054	-0.0052413	0.01367	-0.0061709	-0.11096	-0.020027	-0.035498	-0.023801	-0.040114	-0.056405	0.054309	0.057035	-0.001238	0.021113	0.01672	0.015517	-0.032971	-0.025832	-0.021702	-0.016071	-0.034751	-0.03213	0.085105	0.079011	0.0054691	0.00087294	0.020203	0.0047122	-0.067727	-0.018019	-0.019562	0.0074957	-0.048117	-0.049443	-0.017405	-0.013249	0.0024395	0.024017	0.0061704	0.017393	-0.019764	0.0033812	-0.014293	0.017397	0.023419	-0.029506	0.0087114	0.00023192
0.15352	0.079067	0.041745	0.0017946	0.018062	-0.0063552	-0.11531	-0.02286	-0.033487	-0.022539	-0.036184	-0.057451	0.053836	0.063371	0.0027481	0.016662	0.013995	0.010666	-0.033324	-0.027414	-0.022151	-0.01458	-0.0317	-0.03211	0.08312	0.077735	0.009906	0.0030376	0.013888	0.0062501	-0.070768	-0.017384	-0.018237	0.0065527	-0.046295	-0.047806	-0.017235	-0.013495	0.0047225	0.027839	0.011364	0.012758	-0.024155	0.0031603	-0.015084	0.014695	0.02371	-0.02828	0.011638	0.00094651
0.15455	0.073851	0.043319	0.0042853	0.020288	-0.005771	-0.11846	-0.025734	-0.034026	-0.020861	-0.034013	-0.057426	0.05171	0.069471	0.0065384	0.018026	0.017198	0.0043397	-0.034033	-0.026712	-0.020684	-0.019972	-0.030408	-0.035473	0.082096	0.075902	0.01473	0.011079	0.008779	0.00070529	-0.071411	-0.016308	-0.01812	0.0049539	-0.045916	-0.04649	-0.017597	-0.011092	0.0046097	0.031319	0.015044	0.0059598	-0.025241	0.0026232	-0.013374	0.01185	0.021981	-0.02608	0.012978	0.0037584
0.16296	0.06433	0.04666	0.0049264	0.018917	-0.0013315	-0.12145	-0.028831	-0.034873	-0.019669	-0.035183	-0.056457	0.051273	0.066615	0.0066229	0.018278	0.023343	0.0012456	-0.033882	-0.026611	-0.019659	-0.021901	-0.030039	-0.035285	0.085628	0.070071	0.01615	0.015863	0.005243	-0.00044825	-0.071473	-0.016649	-0.018743	0.0046087	-0.045971	-0.044281	-0.020285	-0.0074557	0.0042748	0.027064	0.017462	0.0075256	-0.023588	0.0018792	-0.011402	0.01181	0.01635	-0.023636	0.012293	0.0045978
0.16854	0.060403	0.050268	0.0083332	0.01356	-0.0024237	-0.12353	-0.027529	-0.034934	-0.018607	-0.03674	-0.057341	0.051858	0.060674	0.0069947	0.021873	0.026392	-0.0019478	-0.03212	-0.028173	-0.020619	-0.01848	-0.033272	-0.033179	0.092588	0.064116	0.016961	0.014286	0.0033956	-0.0022111	-0.071672	-0.01482	-0.018717	0.0026611	-0.044328	-0.042259	-0.022224	-0.0054097	0.0061256	0.018432	0.017677	0.011571	-0.02216	0.0051944	-0.0082925	0.011721	0.0088624	-0.021497	0.012185	0.0072079
0.16957	0.061276	0.047294	0.013063	0.0053675	0.00022387	-0.12584	-0.023612	-0.034639	-0.014747	-0.039845	-0.058102	0.049856	0.052854	0.0077964	0.019501	0.029987	0.0015761	-0.030712	-0.030322	-0.02199	-0.010293	-0.035918	-0.032336	0.09997	0.061689	0.017409	0.016666	0.0028511	-0.0020701	-0.070967	-0.016195	-0.019484	-0.0010215	-0.042834	-0.046013	-0.021613	-0.0043746	0.0065924	0.013826	0.016272	0.0089932	-0.018037	0.0070582	-0.0071814	0.014057	0.0042641	-0.019858	0.012541	0.010743
0.1721	0.062017	0.041959	0.015515	-0.001443	0.0065829	-0.12849	-0.023235	-0.036224	-0.012412	-0.042496	-0.053869	0.0513	0.052306	0.010604	0.016231	0.024209	0.0047335	-0.03011	-0.030344	-0.023945	-0.0074634	-0.036527	-0.030995	0.1069	0.059531	0.015514	0.020479	0.0050023	0.00037857	-0.070574	-0.017272	-0.024454	-0.0033677	-0.042634	-0.049502	-0.021114	-0.0040564	0.008429	0.0090731	0.011922	0.0025071	-0.014705	0.0059575	-0.0067027	0.019889	0.0025117	-0.013712	0.011992	0.012748
0.17865	0.063237	0.039594	0.011004	-0.0073144	0.00892	-0.13008	-0.020684	-0.03825	-0.011884	-0.041833	-0.051352	0.06079	0.053441	0.015886	0.0085922	0.020158	0.00081727	-0.029315	-0.027422	-0.026622	-0.010063	-0.036764	-0.029498	0.11261	0.05491	0.013099	0.021216	0.0049297	0.0077029	-0.069903	-0.01484	-0.030768	-0.0019886	-0.047211	-0.049753	-0.019438	-0.0044644	0.0079339	0.0080358	0.0083538	0.001136	-0.012088	0.0020536	-0.0063869	0.025344	0.0025205	-0.013	0.01016	0.01474
0.18277	0.068605	0.038821	0.005896	-0.013225	0.0037372	-0.13249	-0.014807	-0.037559	-0.0075174	-0.041487	-0.052743	0.064015	0.05363	0.018943	-0.0001846	0.016309	0.0034338	-0.030242	-0.026354	-0.027858	-0.0057581	-0.036633	-0.0293	0.11916	0.05556	0.011741	0.019159	0.0023413	0.010696	-0.0713	-0.013456	-0.035265	0.0022274	-0.051523	-0.049342	-0.013832	-0.0049686	0.0013822	0.0094407	0.0075239	0.0020794	-0.0075762	-0.00050344	-0.0086981	0.027823	0.00025854	-0.012929	0.0084954	0.015929
0.18906	0.070011	0.042694	0.0040985	-0.014574	-0.00907	-0.13569	-0.010902	-0.035418	-0.0047674	-0.043137	-0.052301	0.072449	0.05075	0.016196	-0.0036856	0.012072	0.0058072	-0.033108	-0.02541	-0.02491	-0.0043509	-0.035954	-0.029858	0.11956	0.055239	0.017172	0.024342	0.0018265	0.015779	-0.074166	-0.017092	-0.038681	-0.00028202	-0.050674	-0.053025	-0.011569	-0.0031754	-0.0010492	0.0093382	0.010614	-0.00027249	-0.0040944	-0.0007404	-0.0098855	0.028443	-0.0020123	-0.015596	0.0087008	0.015677
0.19378	0.076137	0.039005	0.0052228	-0.012197	-0.01662	-0.13783	-0.0086543	-0.0317	-0.0051385	-0.047649	-0.054355	0.079569	0.049327	0.013755	-0.0063377	0.0081197	0.0036558	-0.034286	-0.01996	-0.022799	-0.0037282	-0.034889	-0.032426	0.1189	0.054887	0.0258	0.026309	0.0028443	0.01376	-0.07677	-0.020164	-0.038222	-0.0032217	-0.049129	-0.054993	-0.010893	-0.001973	0.0010118	0.0060337	0.0098749	-0.00050497	-0.0038428	-0.0013335	-0.0073666	0.030064	-0.0045162	-0.016554	0.0094347	0.015256
0.19669	0.082675	0.033643	0.0089122	-0.011347	-0.021831	-0.13858	-0.00878	-0.030674	-0.007258	-0.048076	-0.055373	0.082734	0.047334	0.016341	-0.0060614	0.0016586	0.00056524	-0.035556	-0.0092847	-0.023762	-0.0070994	-0.032233	-0.034636	0.1159	0.054852	0.035402	0.023042	0.0041359	0.0057572	-0.078351	-0.018766	-0.035289	-0.0015115	-0.048952	-0.056216	-0.011837	-0.0010507	0.0013328	0.0081287	0.0030819	0.00092149	-0.0067845	0.0038808	-0.0065009	0.029873	-0.008328	-0.012718	0.0097127	0.019744
0.197	0.084922	0.029609	0.012242	-0.01134	-0.016966	-0.14211	-0.0075845	-0.032588	-0.011455	-0.045989	-0.055745	0.087749	0.042117	0.017932	-0.0023301	-0.0048037	-0.0023113	-0.03833	0.0029548	-0.021112	-0.013484	-0.031441	-0.036941	0.11254	0.052812	0.040079	0.020986	0.0029749	0.0012131	-0.080801	-0.01574	-0.033472	0.00199	-0.045414	-0.057167	-0.0093065	-0.00057806	-0.0015333	0.011969	5.4604e-05	0.00018684	-0.008331	0.010525	-0.0097788	0.024507	-0.0096277	-0.0080867	0.0095852	0.023248
0.19679	0.080035	0.02926	0.017245	-0.0068189	-0.018103	-0.14358	-0.0051809	-0.034378	-0.013924	-0.043953	-0.057396	0.086069	0.041796	0.020216	0.0001464	-0.0077373	-0.0020522	-0.039584	0.0077054	-0.017272	-0.016934	-0.032624	-0.039729	0.11288	0.046557	0.039799	0.018761	0.0031499	0.0021068	-0.082147	-0.01327	-0.03325	0.0024961	-0.042535	-0.054552	-0.0060206	0.0052626	-0.0042115	0.0095886	-0.0030387	0.0016083	-0.0086848	0.013797	-0.011072	0.02223	-0.011806	-0.007654	0.0098245	0.023212
0.19988	0.075758	0.034849	0.022832	-0.0055382	-0.017774	-0.14432	-0.0078447	-0.036963	-0.017564	-0.045007	-0.058303	0.081839	0.048529	0.018879	0.0055537	-0.0054945	-0.0039042	-0.04124	0.0013374	-0.013974	-0.017843	-0.032086	-0.041597	0.11655	0.044477	0.03676	0.022968	0.0022389	0.0012956	-0.081037	-0.013383	-0.033056	0.0020313	-0.044246	-0.054596	-0.0050145	0.0092911	-0.0048857	0.0070173	-0.0038054	0.0044525	-0.010845	0.010329	-0.0090451	0.023641	-0.012754	-0.0083806	0.01017	0.023482
0.20521	0.077519	0.037836	0.023713	-0.003056	-0.012227	-0.1438	-0.012361	-0.041596	-0.021969	-0.046178	-0.063087	0.084144	0.054867	0.014698	0.010118	-0.00054312	-0.011665	-0.04277	-0.0056368	-0.011666	-0.015812	-0.032474	-0.043259	0.11714	0.04471	0.034691	0.026797	0.003026	0.00051643	-0.08021	-0.015301	-0.031771	0.00092105	-0.042746	-0.05777	-0.0045377	0.01216	-0.0071937	0.0063401	-0.0050804	0.0020026	-0.012684	0.0061266	-0.0067287	0.028612	-0.010583	-0.0084341	0.0098145	0.02365
0.20866	0.084649	0.036176	0.022489	-0.0016058	-0.0076339	-0.14302	-0.019517	-0.045025	-0.027268	-0.046671	-0.061237	0.089554	0.057972	0.011959	0.014883	0.0014189	-0.015899	-0.043257	-0.010028	-0.010973	-0.012172	-0.035774	-0.047686	0.11668	0.049826	0.03765	0.023226	-0.0024275	0.0013334	-0.081806	-0.013778	-0.030572	-0.0021638	-0.04165	-0.056321	-0.0026015	0.014304	-0.0067915	0.0034386	-0.0063279	-0.0023998	-0.011981	0.0036879	-0.010183	0.034443	-0.0067384	-0.0088502	0.0091792	0.021359
0.20751	0.087148	0.033653	0.020483	0.0019776	-0.0030124	-0.14292	-0.023891	-0.047935	-0.030433	-0.044015	-0.058561	0.091583	0.060698	0.012462	0.017844	0.0034684	-0.019139	-0.041609	-0.012572	-0.013792	-0.010883	-0.038629	-0.049432	0.11982	0.050702	0.036271	0.023785	-0.0066718	0.0035078	-0.083776	-0.011873	-0.02572	-0.007167	-0.045719	-0.053158	-0.0021249	0.013606	-0.0072063	0.0028968	-0.0033023	-0.0050136	-0.011386	0.0056967	-0.01258	0.03288	-0.0028884	-0.010579	0.0084185	0.020212
0.1984	0.09444	0.031669	0.012894	0.007814	0.0018198	-0.14306	-0.025814	-0.049352	-0.031828	-0.040341	-0.056643	0.096258	0.063033	0.0072977	0.017016	0.007077	-0.014039	-0.039122	-0.013258	-0.01796	-0.015194	-0.040372	-0.050735	0.12027	0.054211	0.038368	0.022225	-0.0047569	0.0033419	-0.087673	-0.013069	-0.022193	-0.012274	-0.04939	-0.049063	-0.0051163	0.015101	-0.0089468	0.0035869	-3.5454e-05	-0.00064705	-0.012213	0.0077803	-0.012713	0.029002	-0.0044566	-0.011342	0.0071554	0.018759
0.20186	0.096878	0.024537	0.0081868	0.0067955	0.0052868	-0.14276	-0.02537	-0.046727	-0.035519	-0.039692	-0.05347	0.10131	0.061107	0.002849	0.015862	0.0074322	-0.0073654	-0.038536	-0.012571	-0.01865	-0.018353	-0.042177	-0.050908	0.11596	0.061514	0.042439	0.019149	-0.0069385	0.0021932	-0.090254	-0.011241	-0.018877	-0.011917	-0.051241	-0.050784	-0.008737	0.015473	-0.0058693	0.00050768	0.0046705	0.0085083	-0.013737	0.0066636	-0.012271	0.02761	-0.0099065	-0.012913	0.0057607	0.018363
0.20596	0.093576	0.017237	0.01144	0.0050705	0.0097159	-0.1411	-0.027278	-0.044914	-0.034349	-0.039753	-0.0556	0.10247	0.061286	0.0050694	0.012925	0.0085744	-0.00074962	-0.039496	-0.0146	-0.01903	-0.021543	-0.043978	-0.050932	0.11497	0.06359	0.044467	0.017827	-0.00897	0.0020062	-0.089571	-0.0086063	-0.018256	-0.010501	-0.051293	-0.055666	-0.010357	0.012894	-0.0020166	-0.00020835	0.010099	0.016603	-0.013087	-0.00045538	-0.01173	0.028054	-0.015439	-0.014357	0.0066722	0.020062
0.21329	0.087053	0.023882	0.010692	0.0069455	0.0082651	-0.1393	-0.027884	-0.044105	-0.034905	-0.044799	-0.059134	0.096552	0.065625	0.013128	0.011506	0.0063114	0.0018328	-0.039303	-0.016421	-0.022469	-0.02335	-0.045522	-0.047889	0.11758	0.059773	0.043013	0.020896	-0.00947	0.0085419	-0.089634	-0.0077121	-0.018923	-0.0119	-0.052331	-0.059836	-0.010462	0.0081519	-0.00048762	0.0036124	0.013955	0.020587	-0.011457	-0.0034272	-0.011306	0.022994	-0.018753	-0.013407	0.0063719	0.021999
0.21638	0.084957	0.029807	0.008152	0.0052548	0.0055005	-0.13812	-0.023644	-0.04231	-0.032718	-0.049282	-0.063983	0.088231	0.074543	0.017475	0.0083484	0.0035183	0.0042281	-0.039022	-0.020613	-0.02513	-0.023805	-0.045182	-0.042593	0.11893	0.05481	0.042411	0.022404	-0.0070246	0.01367	-0.088912	-0.0051368	-0.022057	-0.011082	-0.056669	-0.061348	-0.009289	0.0064001	-0.00059484	0.0083857	0.015208	0.02637	-0.0095352	-0.0047497	-0.0115	0.014133	-0.024282	-0.010546	0.0061401	0.025448
0.21936	0.084214	0.0348	0.010247	0.00345	0.00093496	-0.13727	-0.019883	-0.042115	-0.030657	-0.052814	-0.070259	0.087064	0.077354	0.015356	0.0077337	0.0037052	0.0065539	-0.03992	-0.028167	-0.025466	-0.022845	-0.042517	-0.038852	0.12072	0.048861	0.043289	0.024363	-0.0075181	0.016212	-0.087683	-0.0059193	-0.025564	-0.0088573	-0.057591	-0.060313	-0.0087018	0.0083898	0.0045174	0.013115	0.011675	0.029813	-0.0091054	-0.004978	-0.014096	0.0040726	-0.024725	-0.0099768	0.0064791	0.027904
0.21764	0.08457	0.039168	0.018105	0.00018704	-0.0050196	-0.13869	-0.018429	-0.044508	-0.024604	-0.055855	-0.072565	0.08452	0.080747	0.020397	0.0071266	0.0027027	0.0098909	-0.041601	-0.035824	-0.026242	-0.02372	-0.040303	-0.037695	0.12261	0.044041	0.042812	0.026371	-0.0068588	0.017563	-0.085879	-0.010609	-0.025298	-0.0071749	-0.056617	-0.060957	-0.0077612	0.0089928	0.011096	0.016612	0.012503	0.027913	-0.0086421	0.0017991	-0.014136	-0.0069615	-0.027731	-0.013684	0.0065673	0.028106
0.2145	0.087853	0.036063	0.0249	-0.0023266	-0.0041976	-0.14312	-0.020712	-0.047944	-0.017133	-0.057189	-0.070688	0.083888	0.083528	0.026863	0.0047835	0.0034741	0.011812	-0.042135	-0.038552	-0.028227	-0.025536	-0.040012	-0.039885	0.12355	0.042098	0.040303	0.027676	-0.0046165	0.015656	-0.085043	-0.016516	-0.022419	-0.0053912	-0.054591	-0.060709	-0.0058312	0.0074002	0.014202	0.014993	0.015485	0.024406	-0.0069226	0.0086225	-0.01295	-0.0082864	-0.03275	-0.018369	0.0076153	0.029032
0.21168	0.092166	0.03443	0.024054	-0.0067166	-0.0014989	-0.14748	-0.022486	-0.049176	-0.013581	-0.052931	-0.068464	0.087809	0.084622	0.034623	0.003092	0.00054171	0.010479	-0.041511	-0.039195	-0.02787	-0.028857	-0.041973	-0.041762	0.12408	0.039595	0.038317	0.025417	-0.0017473	0.015921	-0.084975	-0.01671	-0.021928	-0.0061408	-0.052086	-0.059747	-0.0069834	0.0074274	0.017152	0.013395	0.013464	0.023818	-0.0055274	0.0098711	-0.01074	-0.0049279	-0.036684	-0.020265	0.0080134	0.027193
0.21012	0.10262	0.033611	0.020726	-0.0031324	-0.0086273	-0.1497	-0.023437	-0.048412	-0.012701	-0.053183	-0.06789	0.093966	0.087079	0.043416	-0.00052794	-0.004229	0.0071921	-0.042393	-0.039026	-0.027963	-0.029236	-0.044398	-0.043879	0.13126	0.037634	0.037829	0.019803	0.0019295	0.012629	-0.083483	-0.018298	-0.023016	-0.0057957	-0.048996	-0.061495	-0.0067138	0.0087348	0.025699	0.011518	0.012819	0.023773	-0.0082608	0.010681	-0.0098604	-0.0082589	-0.039902	-0.020229	0.0078445	0.024759
0.20704	0.11311	0.036195	0.01655	0.0059984	-0.015355	-0.15068	-0.024433	-0.046692	-0.013592	-0.060252	-0.067901	0.096015	0.088689	0.04713	5.3632e-05	-0.0052844	0.0077529	-0.043248	-0.037761	-0.030424	-0.030483	-0.044551	-0.04789	0.13943	0.039818	0.037774	0.013743	0.0051648	0.0091448	-0.085717	-0.018194	-0.026803	-0.0032137	-0.044608	-0.066537	-0.0041633	0.011337	0.032094	0.01016	0.012163	0.024403	-0.011909	0.011267	-0.011095	-0.014676	-0.041321	-0.018259	0.008235	0.019918
0.20959	0.11965	0.036312	0.014868	0.016228	-0.019957	-0.15129	-0.026806	-0.044834	-0.016064	-0.065845	-0.071855	0.099213	0.091902	0.045362	0.00085254	-0.0073142	0.011232	-0.044106	-0.038085	-0.030026	-0.03211	-0.047147	-0.049774	0.1475	0.044339	0.035297	0.0092486	0.0074602	0.012157	-0.089628	-0.018238	-0.032878	-0.0041541	-0.037687	-0.073412	-0.00062961	0.0094028	0.033074	0.0098915	0.012452	0.029118	-0.014987	0.012385	-0.012887	-0.018945	-0.045195	-0.013679	0.008508	0.016729
0.20547	0.12451	0.037817	0.015877	0.02508	-0.018662	-0.15163	-0.027145	-0.045196	-0.018412	-0.069751	-0.077954	0.10567	0.092058	0.039418	0.0015896	-0.0069446	0.0096245	-0.045184	-0.036211	-0.027812	-0.028742	-0.054222	-0.049246	0.1529	0.05287	0.034281	0.0050886	0.0053275	0.011869	-0.094255	-0.021716	-0.033977	-0.0053362	-0.030855	-0.076196	0.0021687	0.0064363	0.033166	0.014552	0.012401	0.030533	-0.018443	0.010029	-0.015208	-0.0178	-0.045695	-0.012141	0.0089103	0.015038
0.20461	0.12561	0.038046	0.016895	0.026767	-0.013449	-0.15156	-0.025881	-0.046425	-0.02381	-0.07189	-0.078907	0.10971	0.093243	0.031174	0.0046422	-0.0054384	0.0078156	-0.046814	-0.032911	-0.028347	-0.021793	-0.059325	-0.051959	0.15224	0.060962	0.036295	0.0022151	0.0038063	0.0060101	-0.099045	-0.02478	-0.030344	-0.00041905	-0.027843	-0.079094	0.0073897	0.0050058	0.032483	0.015928	0.010097	0.02888	-0.020952	0.0079565	-0.015295	-0.012713	-0.045638	-0.013142	0.008778	0.012849
0.20735	0.12684	0.036418	0.02038	0.027978	-0.0093421	-0.15175	-0.027435	-0.047918	-0.027571	-0.075267	-0.079683	0.11395	0.097062	0.023282	0.010999	-0.0083195	0.0023411	-0.047759	-0.03105	-0.029315	-0.01349	-0.0622	-0.0555	0.14763	0.066563	0.03992	0.0031062	0.0032032	0.0031807	-0.10065	-0.026908	-0.030036	-5.8789e-05	-0.0281	-0.077855	0.011535	0.0050929	0.031545	0.021228	0.0073767	0.024761	-0.024235	0.0040562	-0.014151	-0.0092445	-0.044006	-0.01396	0.0077756	0.012709
0.21278	0.12378	0.037741	0.023424	0.029222	-0.0078567	-0.15392	-0.030923	-0.049494	-0.028699	-0.075865	-0.080191	0.11673	0.10206	0.01658	0.018103	-0.0098466	-0.0022416	-0.048909	-0.030148	-0.029163	-0.010387	-0.064166	-0.058612	0.13845	0.070476	0.043786	0.010257	0.0044064	0.0041499	-0.09878	-0.027486	-0.03046	-0.0051354	-0.035396	-0.074267	0.011653	0.012612	0.03183	0.023219	0.0087429	0.014837	-0.027919	-0.0057248	-0.013213	-0.0060712	-0.038324	-0.011643	0.0078491	0.014981
0.22922	0.11363	0.03756	0.029937	0.026032	-0.010273	-0.156	-0.034037	-0.049864	-0.032204	-0.073474	-0.080525	0.1144	0.098437	0.014498	0.029192	-0.0061984	-0.0038043	-0.04994	-0.025875	-0.028774	-0.011943	-0.066199	-0.063792	0.13426	0.069616	0.045497	0.016012	0.0072946	0.0039723	-0.095915	-0.025199	-0.029583	-0.0063981	-0.046673	-0.072881	0.012808	0.015033	0.032837	0.021221	0.013044	0.014571	-0.030791	-0.013351	-0.0153	-0.0067122	-0.03505	-0.0083105	0.0088703	0.015715
0.24442	0.10894	0.031279	0.036154	0.017933	-0.01306	-0.15633	-0.033189	-0.047515	-0.03486	-0.072031	-0.081747	0.10954	0.094495	0.017108	0.034987	-0.00062587	-0.0081213	-0.048844	-0.021011	-0.028692	-0.01306	-0.06992	-0.065856	0.13036	0.06837	0.044795	0.020121	0.010565	0.0034912	-0.096307	-0.023419	-0.028169	-0.0095433	-0.050551	-0.069717	0.016289	0.018295	0.030826	0.023251	0.017314	0.014707	-0.034222	-0.011287	-0.016877	-0.013499	-0.0353	-0.009496	0.0095488	0.017253
0.25602	0.10602	0.028501	0.035895	0.010415	-0.018511	-0.1562	-0.029349	-0.04502	-0.03514	-0.070703	-0.081928	0.10839	0.095576	0.018997	0.037428	0.0067733	-0.014955	-0.046893	-0.024801	-0.028704	-0.012578	-0.071788	-0.067448	0.12987	0.073124	0.037538	0.02303	0.014794	0.0018094	-0.097733	-0.021841	-0.027358	-0.013633	-0.053532	-0.066068	0.021726	0.020582	0.02724	0.023891	0.02069	0.015423	-0.038845	-0.0079862	-0.01673	-0.019104	-0.033912	-0.012974	0.0097833	0.019143
0.26797	0.10737	0.024896	0.029035	0.0025874	-0.023005	-0.15693	-0.024717	-0.043705	-0.029756	-0.071606	-0.082145	0.10772	0.099071	0.023823	0.039628	0.01442	-0.018477	-0.047297	-0.031997	-0.029103	-0.014771	-0.072509	-0.070508	0.12974	0.072207	0.034901	0.02551	0.018472	0.0015571	-0.099508	-0.019087	-0.029355	-0.013678	-0.057111	-0.063647	0.028662	0.018049	0.026784	0.026378	0.017603	0.020226	-0.042942	-0.0060079	-0.016334	-0.023229	-0.031502	-0.017686	0.0092878	0.023169
0.27646	0.10697	0.016675	0.030597	-0.00183	-0.023233	-0.15798	-0.020635	-0.044873	-0.027265	-0.072974	-0.081907	0.10644	0.10854	0.028321	0.038343	0.020264	-0.01838	-0.048615	-0.032293	-0.030676	-0.021898	-0.075425	-0.074617	0.13026	0.075247	0.030742	0.026896	0.022235	0.0015098	-0.10044	-0.020057	-0.031096	-0.015818	-0.058174	-0.061312	0.033266	0.015287	0.026153	0.025782	0.011654	0.023988	-0.044176	-0.004371	-0.017619	-0.024897	-0.029139	-0.01593	0.0085122	0.027991
0.28007	0.1074	0.015831	0.031708	-0.0020704	-0.024642	-0.15852	-0.021308	-0.0471	-0.025509	-0.074019	-0.081837	0.11017	0.11982	0.031372	0.034385	0.026399	-0.020173	-0.049179	-0.033097	-0.03329	-0.031103	-0.077462	-0.07785	0.13056	0.079824	0.030999	0.021223	0.022459	0.0085568	-0.099931	-0.021762	-0.034957	-0.017763	-0.060271	-0.058942	0.038865	0.013622	0.025149	0.028501	0.0076606	0.025577	-0.042993	-0.0076254	-0.021607	-0.025118	-0.028755	-0.013277	0.0054094	0.03156
0.28452	0.11086	0.018679	0.029849	-0.0034097	-0.025449	-0.15832	-0.025219	-0.049772	-0.024539	-0.075196	-0.082003	0.11353	0.12633	0.02553	0.041413	0.027889	-0.023276	-0.049535	-0.034326	-0.035016	-0.034208	-0.079558	-0.078775	0.13255	0.08255	0.033468	0.017418	0.021084	0.011121	-0.10044	-0.0223	-0.041604	-0.018345	-0.059187	-0.056311	0.042308	0.016867	0.023909	0.031871	0.011688	0.023743	-0.041335	-0.014861	-0.024975	-0.025951	-0.030816	-0.012448	0.006692	0.035811
0.28603	0.10424	0.024115	0.032318	0.0017005	-0.02837	-0.15734	-0.028798	-0.051849	-0.021711	-0.078203	-0.082133	0.11812	0.12507	0.021604	0.045936	0.032421	-0.029468	-0.050174	-0.031712	-0.03516	-0.038164	-0.079227	-0.079246	0.13041	0.085188	0.037859	0.013699	0.021557	0.0085768	-0.10245	-0.021621	-0.045126	-0.014266	-0.057331	-0.056498	0.040927	0.018509	0.020087	0.035147	0.019016	0.022166	-0.041491	-0.018291	-0.023986	-0.024292	-0.031849	-0.015944	0.0091568	0.040067
0.28349	0.096208	0.028143	0.038058	0.010445	-0.030346	-0.15602	-0.034248	-0.050966	-0.021342	-0.081426	-0.081998	0.12173	0.1208	0.016018	0.047758	0.038798	-0.029651	-0.05037	-0.030982	-0.03746	-0.041804	-0.076028	-0.078807	0.12621	0.087824	0.039744	0.011696	0.026124	0.0035118	-0.10227	-0.019338	-0.044861	-0.011482	-0.06023	-0.05693	0.039055	0.020119	0.017779	0.036778	0.021463	0.020666	-0.042622	-0.018689	-0.022481	-0.021259	-0.032748	-0.018061	0.010457	0.041233
0.28554	0.084053	0.02877	0.043881	0.013473	-0.027493	-0.15482	-0.039877	-0.050458	-0.018944	-0.082084	-0.082043	0.12089	0.11404	0.0090607	0.048082	0.042127	-0.023712	-0.050493	-0.029061	-0.040072	-0.039366	-0.074909	-0.076594	0.12102	0.09027	0.038273	0.011472	0.030141	0.0034532	-0.1008	-0.013195	-0.04364	-0.013976	-0.064339	-0.058682	0.036611	0.021844	0.015176	0.038014	0.022179	0.018148	-0.040026	-0.018775	-0.022346	-0.012619	-0.037842	-0.020363	0.012125	0.036376
0.2905	0.07593	0.028951	0.041281	0.012608	-0.023424	-0.15342	-0.043677	-0.049933	-0.015394	-0.081362	-0.082068	0.1263	0.11107	0.0055726	0.04053	0.040122	-0.020016	-0.051448	-0.023925	-0.040224	-0.039074	-0.076301	-0.072603	0.11919	0.082711	0.039228	0.0092727	0.029598	0.0032773	-0.099709	-0.00029211	-0.041559	-0.020071	-0.064711	-0.056937	0.033107	0.019928	0.012196	0.040544	0.024785	0.015311	-0.035035	-0.01684	-0.025974	-0.0032907	-0.04207	-0.022662	0.012677	0.032243
0.29121	0.071425	0.027131	0.039921	0.010584	-0.022139	-0.15297	-0.040718	-0.049038	-0.014459	-0.07952	-0.081425	0.12746	0.10647	0.010609	0.034988	0.038756	-0.018235	-0.05359	-0.023511	-0.03961	-0.038064	-0.074637	-0.070636	0.12237	0.06827	0.037824	0.01499	0.027581	0.0054553	-0.099422	0.0072259	-0.039207	-0.023773	-0.064277	-0.057036	0.029367	0.018838	0.0085355	0.043891	0.026008	0.017126	-0.030212	-0.01356	-0.030325	0.00060945	-0.042916	-0.027363	0.011845	0.025492
0.28989	0.069034	0.024125	0.038321	0.007385	-0.018331	-0.1539	-0.033014	-0.048565	-0.014108	-0.078928	-0.081913	0.1272	0.10496	0.017189	0.034257	0.035613	-0.016865	-0.053781	-0.02815	-0.039265	-0.036713	-0.07361	-0.070832	0.12653	0.060366	0.036485	0.018466	0.025996	0.0076793	-0.10155	0.0075433	-0.037858	-0.026169	-0.062981	-0.0545	0.023634	0.018338	0.0037264	0.050421	0.025544	0.024354	-0.027104	-0.010694	-0.034315	-0.0015406	-0.04247	-0.029892	0.012778	0.020235
0.28173	0.069312	0.022566	0.039038	0.0063615	-0.017087	-0.15785	-0.026006	-0.047023	-0.010519	-0.077505	-0.083018	0.12289	0.099853	0.018654	0.036213	0.033224	-0.0090485	-0.052945	-0.030936	-0.038978	-0.035771	-0.074412	-0.068742	0.12506	0.062247	0.037321	0.020553	0.023384	0.010539	-0.10388	0.0039371	-0.037323	-0.026341	-0.059258	-0.056235	0.020016	0.01791	-0.0019586	0.058905	0.0255	0.028464	-0.025537	-0.0081837	-0.035545	-0.0065237	-0.04334	-0.029707	0.012801	0.017806
0.27418	0.075039	0.018876	0.037383	0.0063926	-0.021178	-0.16026	-0.021102	-0.046863	-0.0058021	-0.073837	-0.082836	0.12034	0.091785	0.023204	0.03746	0.029968	-0.0064251	-0.05216	-0.028583	-0.038648	-0.037737	-0.073267	-0.065933	0.12514	0.064862	0.034354	0.020753	0.019017	0.010443	-0.10444	-0.0006108	-0.035663	-0.019565	-0.053327	-0.060963	0.017898	0.017278	-0.0071059	0.060232	0.028911	0.029937	-0.023342	-0.0030126	-0.037795	-0.013263	-0.046714	-0.023024	0.011225	0.018977
0.26646	0.079584	0.015054	0.036	0.005645	-0.025423	-0.1608	-0.016082	-0.045823	-0.0036139	-0.069144	-0.081853	0.11837	0.088504	0.025815	0.03724	0.025288	-0.0061125	-0.05065	-0.022753	-0.037859	-0.039203	-0.071291	-0.067352	0.12801	0.0603	0.034462	0.019395	0.014144	0.017577	-0.10309	-0.00020205	-0.036368	-0.017379	-0.050179	-0.066663	0.016591	0.0158	-0.0093091	0.05999	0.02993	0.026104	-0.020821	0.001085	-0.039685	-0.017216	-0.046393	-0.016077	0.013645	0.017621
0.25914	0.082504	0.010051	0.034622	0.0076527	-0.024794	-0.15913	-0.01432	-0.045215	-0.0025549	-0.065208	-0.08275	0.1163	0.088784	0.022774	0.03696	0.021958	-0.0045008	-0.049631	-0.013606	-0.038151	-0.039798	-0.071097	-0.06999	0.123	0.053043	0.037435	0.022567	0.013743	0.020161	-0.1009	0.0011036	-0.03864	-0.013602	-0.046804	-0.071106	0.014037	0.016997	-0.0073246	0.056838	0.022903	0.021146	-0.019566	0.0036748	-0.039973	-0.016265	-0.041499	-0.010968	0.012065	0.016284
0.24854	0.080457	0.0098326	0.034903	0.0084923	-0.025325	-0.1545	-0.01103	-0.043594	-0.00396	-0.061572	-0.082243	0.11673	0.08966	0.021924	0.037364	0.016474	-0.0038724	-0.048507	-0.010881	-0.040303	-0.038256	-0.069727	-0.070607	0.12089	0.050044	0.039666	0.020672	0.011795	0.010501	-0.095532	0.0093121	-0.042292	-0.012022	-0.044906	-0.068129	0.0093688	0.021097	-0.0082432	0.048641	0.015879	0.023008	-0.017412	0.0059415	-0.039425	-0.011265	-0.038826	-0.0087637	0.0095495	0.01566
0.23845	0.086957	0.011303	0.031058	0.0099117	-0.027875	-0.15149	-0.0085562	-0.042037	-0.0081919	-0.058202	-0.081328	0.11178	0.090891	0.026258	0.035947	0.012946	-0.0032091	-0.047667	-0.01039	-0.042855	-0.03693	-0.067363	-0.069403	0.12278	0.04784	0.045177	0.017231	0.0098497	-0.004244	-0.088637	0.01173	-0.044883	-0.010859	-0.042709	-0.063276	0.0062521	0.017724	-0.0088913	0.042718	0.012927	0.026123	-0.014265	0.0087887	-0.03694	-0.0078306	-0.035773	-0.010832	0.0082149	0.015492
0.22824	0.089098	0.015131	0.032437	0.01016	-0.029336	-0.15035	-0.0098826	-0.038065	-0.013968	-0.054422	-0.079046	0.098965	0.090383	0.025724	0.032465	0.01233	0.0017444	-0.046874	-0.0050846	-0.040498	-0.033027	-0.06849	-0.067639	0.12211	0.048011	0.047802	0.016715	0.011471	-0.011111	-0.084597	0.008904	-0.044415	-0.011272	-0.042162	-0.061455	0.0076288	0.013375	-0.0084567	0.035035	0.010488	0.027064	-0.014372	0.012304	-0.030552	-0.0038483	-0.031172	-0.017494	0.0068029	0.013493
0.22032	0.08961	0.018166	0.034682	0.0094368	-0.027382	-0.14896	-0.015488	-0.032681	-0.018715	-0.053714	-0.075269	0.089893	0.089995	0.026469	0.029339	0.0097326	0.0056712	-0.045229	-0.0032927	-0.037756	-0.028161	-0.069337	-0.067323	0.12299	0.042091	0.049855	0.0173	0.014398	-0.012896	-0.084187	0.0045495	-0.041066	-0.010571	-0.042298	-0.060162	0.0080378	0.010495	-0.01128	0.02935	0.010034	0.02929	-0.015748	0.012596	-0.025748	0.0022805	-0.028943	-0.020364	0.0054135	0.013071
0.21187	0.094857	0.020156	0.032439	0.0073716	-0.021481	-0.14654	-0.021833	-0.030316	-0.023405	-0.051094	-0.072024	0.085665	0.083542	0.032121	0.032333	0.00597	0.0093195	-0.043168	-0.0053106	-0.036629	-0.027944	-0.069364	-0.066536	0.12402	0.036102	0.048827	0.02123	0.014606	-0.0088142	-0.08556	0.005437	-0.036394	-0.014247	-0.044044	-0.061163	0.0069046	0.0043833	-0.014625	0.028311	0.01069	0.029699	-0.016593	0.01615	-0.023688	0.0096798	-0.02636	-0.024552	0.0031807	0.010804
0.21042	0.095764	0.020592	0.027911	0.004175	-0.015903	-0.14432	-0.027066	-0.0301	-0.024293	-0.050371	-0.066815	0.086104	0.073179	0.039428	0.034877	0.007014	0.0045142	-0.04313	-0.0042104	-0.035611	-0.027116	-0.067901	-0.067148	0.12506	0.034017	0.046158	0.023156	0.013072	-0.0065015	-0.087051	0.0057631	-0.032881	-0.018647	-0.043732	-0.058408	0.0074763	-0.0037306	-0.015354	0.025002	0.010563	0.027968	-0.016455	0.021443	-0.021664	0.015741	-0.024317	-0.026674	0.001623	0.010475
0.21341	0.087873	0.022245	0.025418	0.0030853	-0.0081267	-0.14254	-0.031138	-0.031275	-0.024169	-0.049461	-0.065325	0.086841	0.066061	0.043947	0.03852	0.0064543	0.00068248	-0.044305	-0.0057013	-0.032684	-0.026514	-0.062961	-0.070342	0.13166	0.031662	0.043854	0.022668	0.011997	-0.0080443	-0.085926	0.001986	-0.033321	-0.021027	-0.041239	-0.054266	0.0053316	-0.0073999	-0.013212	0.024738	0.011242	0.026352	-0.015569	0.023935	-0.021802	0.020422	-0.026061	-0.027975	-0.00015689	0.011361
0.21744	0.078788	0.027775	0.018449	0.00040519	-0.0087731	-0.14004	-0.028684	-0.032636	-0.024789	-0.042297	-0.065641	0.087029	0.061829	0.044234	0.040534	0.0070757	0.00031927	-0.044776	-0.0075675	-0.030808	-0.026256	-0.060087	-0.071526	0.13628	0.027462	0.040516	0.022161	0.011922	-0.011334	-0.084535	-0.00090507	-0.031428	-0.020724	-0.038622	-0.050798	0.0044394	-0.0035099	-0.011058	0.022583	0.0071443	0.026004	-0.015434	0.027211	-0.023905	0.025299	-0.024366	-0.034407	0.00094688	0.0090027
0.22051	0.073614	0.028192	0.01402	0.0040248	-0.010286	-0.13625	-0.027996	-0.033304	-0.024713	-0.041017	-0.066796	0.088436	0.059262	0.043587	0.042779	0.0045782	0.0038297	-0.046047	-0.0083613	-0.03194	-0.028141	-0.059363	-0.068619	0.13497	0.026712	0.042967	0.018978	0.0086117	-0.017909	-0.082647	0.0020348	-0.029174	-0.020528	-0.0348	-0.04922	0.0031676	0.0045254	-0.012276	0.02132	0.0077478	0.023109	-0.014598	0.028408	-0.021657	0.024077	-0.023507	-0.040317	0.0026841	0.010472
0.22484	0.069967	0.024707	0.01019	0.0092977	-0.0071746	-0.13268	-0.026266	-0.033582	-0.024626	-0.042995	-0.07168	0.083259	0.059947	0.044045	0.046852	0.0042276	0.0044134	-0.047457	-0.006583	-0.033283	-0.03029	-0.059978	-0.065152	0.1342	0.029466	0.044072	0.016889	0.0068579	-0.020871	-0.08077	0.0040644	-0.028123	-0.024414	-0.03127	-0.050098	-0.0008502	0.011358	-0.010417	0.02317	0.009498	0.019729	-0.013615	0.024124	-0.014208	0.021217	-0.027194	-0.042813	0.0037947	0.014543
0.22575	0.067674	0.023379	0.007734	0.015852	-0.005392	-0.13079	-0.024981	-0.035077	-0.025778	-0.04385	-0.074512	0.078162	0.060425	0.044476	0.052804	-0.00019408	0.0032772	-0.047293	-0.0050457	-0.032345	-0.03465	-0.060213	-0.059401	0.13665	0.030758	0.042311	0.011122	0.0083238	-0.021251	-0.077866	0.002355	-0.028215	-0.027143	-0.026448	-0.050597	-0.0048556	0.015004	-0.0061739	0.027151	0.014143	0.015446	-0.013508	0.017628	-0.0079024	0.019819	-0.033393	-0.043358	0.0051364	0.017903
0.22237	0.068326	0.023288	0.0057166	0.015502	-0.0092249	-0.12974	-0.022523	-0.032059	-0.02332	-0.042817	-0.075517	0.076726	0.059787	0.043892	0.056362	-0.0042379	-5.6902e-05	-0.045429	-0.0042398	-0.028969	-0.040049	-0.05799	-0.055795	0.13934	0.028761	0.038395	0.0070077	0.0088598	-0.020229	-0.075997	0.0046662	-0.028753	-0.029327	-0.023081	-0.049645	-0.0068194	0.015716	-0.00069874	0.030493	0.016147	0.015938	-0.01228	0.010766	-0.0045574	0.016476	-0.037233	-0.043946	0.0061638	0.020814
0.22427	0.065781	0.0255	0.007031	0.0062813	-0.0116	-0.12963	-0.020156	-0.029101	-0.020492	-0.042519	-0.075369	0.077651	0.058019	0.040066	0.059713	-0.0056255	-0.0026728	-0.044402	-0.0045181	-0.025711	-0.044368	-0.054075	-0.054077	0.13613	0.026651	0.035867	0.0074282	0.010182	-0.018347	-0.073999	0.0038335	-0.030834	-0.028627	-0.020617	-0.047668	-0.0072728	0.015897	0.0038925	0.029957	0.015797	0.019865	-0.011573	0.0094676	-0.0054985	0.011984	-0.035359	-0.047157	0.0059841	0.022331
0.2242	0.063476	0.028516	0.0067457	-0.0011659	-0.0099211	-0.12929	-0.018239	-0.026695	-0.020318	-0.040657	-0.076657	0.079018	0.056767	0.034069	0.063008	-0.0025707	-0.0054162	-0.04336	-0.010018	-0.022651	-0.046135	-0.050421	-0.052289	0.13727	0.02845	0.031767	0.0050277	0.011587	-0.016158	-0.071551	0.0023368	-0.030829	-0.028481	-0.022697	-0.046719	-0.0077977	0.013372	0.010206	0.026167	0.012044	0.022437	-0.012873	0.012166	-0.0067514	0.0084322	-0.033498	-0.043903	0.0052892	0.021291
0.22253	0.062164	0.02733	0.01066	-0.006615	-0.0079005	-0.1285	-0.018988	-0.024585	-0.021915	-0.037114	-0.077067	0.079734	0.056134	0.027959	0.064667	-0.0019873	-0.0061721	-0.041456	-0.015085	-0.018134	-0.048431	-0.048717	-0.048513	0.13829	0.025898	0.028381	0.0034971	0.014045	-0.013516	-0.070334	0.0027188	-0.028182	-0.028523	-0.026124	-0.046152	-0.0077436	0.0086554	0.014171	0.025852	0.0058654	0.020757	-0.014109	0.014037	-0.0069316	0.0084634	-0.032035	-0.036983	0.0050029	0.021115
0.21959	0.055495	0.028117	0.019472	-0.011911	-0.0051215	-0.12801	-0.015787	-0.02317	-0.027918	-0.033789	-0.07696	0.081384	0.0517	0.023806	0.064656	0.0015932	-0.0054589	-0.038121	-0.014685	-0.015892	-0.051518	-0.053271	-0.044194	0.13603	0.02364	0.023776	0.0067985	0.015395	-0.010246	-0.075218	-0.00099503	-0.023596	-0.025547	-0.025412	-0.04463	-0.007685	0.0021625	0.016599	0.028659	-0.00071115	0.015097	-0.015202	0.014083	-0.0065843	0.01307	-0.025873	-0.033614	0.0060692	0.016275
0.21556	0.05409	0.027196	0.025785	-0.011711	-0.0029739	-0.12879	-0.01177	-0.025054	-0.031948	-0.033871	-0.076508	0.080855	0.048956	0.023046	0.058485	0.0066661	-0.00057855	-0.037081	-0.014569	-0.016045	-0.05102	-0.054162	-0.044553	0.13598	0.025804	0.022618	0.0090142	0.011042	-0.0083016	-0.079747	-0.0038916	-0.0217	-0.022747	-0.025037	-0.04303	-0.0093943	-0.0013306	0.018019	0.026321	-0.004679	0.017033	-0.016954	0.017635	-0.0064032	0.015703	-0.019969	-0.035981	0.0085922	0.012175
0.21415	0.058742	0.02354	0.025673	-0.011929	-0.004976	-0.12787	-0.0059518	-0.027747	-0.032853	-0.035905	-0.07487	0.081783	0.047711	0.022152	0.05659	0.005653	0.00092686	-0.037888	-0.015403	-0.01509	-0.048236	-0.051629	-0.046571	0.1363	0.029118	0.023875	0.0099905	0.011091	-0.012048	-0.080646	-0.0053671	-0.025878	-0.019724	-0.027639	-0.03907	-0.012368	-0.0016608	0.017002	0.025861	-0.0061734	0.012889	-0.014459	0.018817	-0.0067445	0.018778	-0.015741	-0.0362	0.010154	0.011481
0.21981	0.054956	0.015543	0.02312	-0.011421	-0.0018741	-0.12869	-0.0035341	-0.029385	-0.029314	-0.038674	-0.070545	0.083419	0.049355	0.023829	0.054186	0.0054631	0.00041203	-0.036742	-0.018913	-0.012174	-0.048789	-0.053302	-0.046743	0.13632	0.027616	0.025798	0.010129	0.011078	-0.0094526	-0.076432	-0.0061297	-0.032029	-0.018607	-0.029586	-0.038706	-0.013539	-0.00070426	0.014996	0.025776	-0.0073312	0.0078385	-0.0099465	0.019374	-0.0077492	0.017425	-0.01811	-0.02803	0.011241	0.013774
0.22387	0.053067	0.0096627	0.022778	-0.01008	0.0016124	-0.12873	-0.0054055	-0.031449	-0.027092	-0.041274	-0.066961	0.08214	0.052772	0.021104	0.046253	0.0065213	0.0021799	-0.03435	-0.019201	-0.010972	-0.049531	-0.054212	-0.042706	0.13615	0.024748	0.02567	0.014237	0.010337	-0.0080431	-0.071598	-0.0074217	-0.033905	-0.019206	-0.031994	-0.038972	-0.014544	0.00119	0.015214	0.024141	-0.0091479	0.0051152	-0.0063059	0.022129	-0.0058783	0.013739	-0.022849	-0.022803	0.012224	0.016552
0.2252	0.055158	0.0047998	0.0231	-0.0076396	-0.0028576	-0.12825	-0.0053721	-0.032326	-0.025028	-0.043867	-0.062916	0.077844	0.052401	0.024663	0.043218	0.00088225	0.0069506	-0.032318	-0.018675	-0.010348	-0.05029	-0.055517	-0.03881	0.13951	0.020176	0.028181	0.017052	0.0082084	-0.01068	-0.069734	-0.0063906	-0.032211	-0.022425	-0.034216	-0.037473	-0.014927	0.0055319	0.015689	0.022243	-0.0075991	0.00049582	-0.0071512	0.024906	-0.006517	0.0097298	-0.022702	-0.0197	0.012509	0.018313
0.22185	0.052856	0.0064273	0.02557	-0.007069	-0.010359	-0.1283	-0.0032646	-0.033979	-0.021007	-0.0465	-0.056225	0.073628	0.049614	0.031063	0.044502	-0.0050021	0.01121	-0.031356	-0.017172	-0.0097142	-0.055116	-0.055512	-0.036144	0.14196	0.016962	0.030664	0.015382	0.0072154	-0.011368	-0.069652	-0.0045667	-0.029903	-0.022438	-0.037613	-0.03664	-0.017567	0.010287	0.0168	0.020891	-0.0057864	-0.0055163	-0.0069095	0.024257	-0.0065055	0.0075887	-0.022132	-0.015407	0.011568	0.022148
0.21544	0.048533	0.0090893	0.029682	-0.0065095	-0.01424	-0.12753	0.0015683	-0.035646	-0.019193	-0.05115	-0.050042	0.073604	0.049362	0.029397	0.043094	-0.0059532	0.012471	-0.032733	-0.018665	-0.010104	-0.053135	-0.053602	-0.033735	0.1358	0.016355	0.03441	0.01326	0.0043203	-0.011339	-0.069697	0.0013307	-0.027127	-0.020289	-0.040368	-0.03666	-0.021527	0.012171	0.018102	0.021653	-0.0037701	-0.0060678	-0.0081341	0.020653	-0.0049776	0.0064956	-0.019038	-0.015559	0.0098576	0.023528
0.20933	0.046453	0.012156	0.026949	-0.0029291	-0.013655	-0.12525	0.0035427	-0.034844	-0.019418	-0.056831	-0.045504	0.072997	0.054342	0.027959	0.037763	-0.0064978	0.012342	-0.035679	-0.019202	-0.01082	-0.051192	-0.050669	-0.031344	0.13203	0.0173	0.03668	0.008087	0.0026001	-0.011705	-0.069296	0.0066695	-0.025115	-0.015829	-0.041792	-0.039627	-0.021793	0.011089	0.018542	0.023215	-0.0012829	-0.0039224	-0.011062	0.017934	-0.0058467	0.0067439	-0.017306	-0.016311	0.0083493	0.021191
0.20128	0.052857	0.013523	0.021164	0.0036806	-0.015674	-0.12369	0.0054432	-0.030826	-0.02292	-0.060781	-0.04405	0.070026	0.060522	0.028575	0.033212	-0.0094523	0.015955	-0.037748	-0.018769	-0.012062	-0.048863	-0.046774	-0.034621	0.12529	0.020475	0.041156	0.0035814	8.8053e-05	-0.015727	-0.065999	0.015506	-0.02363	-0.01394	-0.045172	-0.041625	-0.020706	0.010091	0.015222	0.023193	0.0035921	-0.004031	-0.013977	0.012323	-0.0020147	0.0081866	-0.019358	-0.012521	0.0063438	0.018832
0.18758	0.058603	0.015377	0.022427	0.009777	-0.018827	-0.12293	0.006333	-0.025917	-0.023005	-0.060894	-0.048521	0.067961	0.062777	0.031178	0.032009	-0.012875	0.016235	-0.03784	-0.019312	-0.0090882	-0.04584	-0.046508	-0.038695	0.1197	0.018938	0.046349	0.0044667	-0.001535	-0.017793	-0.063185	0.018964	-0.022299	-0.01447	-0.048785	-0.040351	-0.018845	0.0084989	0.0099303	0.024307	0.0083131	-0.0081941	-0.01797	0.0074558	0.0030439	0.0097424	-0.022126	-0.0041567	0.005927	0.016081
0.18443	0.058354	0.015775	0.01798	0.010951	-0.018344	-0.1217	0.0060175	-0.021074	-0.021314	-0.059907	-0.051172	0.068711	0.063255	0.032415	0.027864	-0.015184	0.013687	-0.036623	-0.021471	-0.0050397	-0.04401	-0.045065	-0.038539	0.12188	0.015169	0.047122	0.0078489	-0.00066899	-0.01464	-0.061918	0.015506	-0.022502	-0.01442	-0.049986	-0.043388	-0.016655	0.0080272	0.010568	0.022224	0.011055	-0.015224	-0.019501	0.0050407	0.0036538	0.0084442	-0.021772	0.0041387	0.005646	0.013153
0.18389	0.05271	0.016267	0.019111	0.013643	-0.019518	-0.11843	0.0030763	-0.017597	-0.019109	-0.060773	-0.053273	0.067823	0.06066	0.034789	0.026378	-0.018036	0.011175	-0.033281	-0.021329	-0.00021621	-0.042316	-0.043926	-0.041722	0.12673	0.0059198	0.043254	0.014503	0.0028119	-0.0081091	-0.062954	0.012645	-0.020711	-0.017689	-0.047545	-0.048852	-0.014985	0.0050649	0.013619	0.020854	0.012239	-0.019381	-0.019461	0.0036778	0.0022515	0.0072709	-0.019296	0.0081457	0.0019534	0.011822
0.18359	0.049396	0.01329	0.02	0.017301	-0.018763	-0.11611	-0.00059096	-0.015636	-0.017113	-0.061112	-0.054255	0.071194	0.05373	0.032325	0.028615	-0.018804	0.010979	-0.031591	-0.019726	-0.00011966	-0.03983	-0.041651	-0.04512	0.12597	0.0027077	0.043956	0.017644	-0.00096512	-0.0037565	-0.061797	0.0099874	-0.015289	-0.021941	-0.044118	-0.052396	-0.013409	0.0014748	0.011532	0.023171	0.018565	-0.021169	-0.020123	0.0040772	0.0028328	0.0051407	-0.017031	0.0049381	-0.0023229	0.014257
0.17921	0.050527	0.011603	0.019495	0.021003	-0.016779	-0.11444	-0.004286	-0.012884	-0.016361	-0.061766	-0.055325	0.076636	0.046658	0.024582	0.032468	-0.020207	0.0068631	-0.031188	-0.013451	-0.00084781	-0.035348	-0.040701	-0.045464	0.12218	0.00035764	0.049251	0.015205	-0.0020666	-0.0037706	-0.060473	0.0048002	-0.011175	-0.020657	-0.039988	-0.053663	-0.01355	0.0013876	0.0095858	0.023392	0.023439	-0.020068	-0.019794	0.0059002	0.0040944	0.0029821	-0.017589	0.00021964	-0.0045636	0.016104
0.17216	0.050524	0.016462	0.02169	0.020844	-0.015308	-0.11466	-0.0057661	-0.0098018	-0.01485	-0.063911	-0.057386	0.081425	0.040218	0.018959	0.033018	-0.018785	0.0062121	-0.029745	-0.009599	-0.00041404	-0.031155	-0.0428	-0.047333	0.11586	0.00096383	0.051753	0.0094074	-0.00095084	-0.0035669	-0.059358	-0.0049639	-0.009378	-0.012724	-0.036191	-0.050854	-0.016211	0.0037406	0.0075293	0.020927	0.028816	-0.021674	-0.019672	0.0069411	0.003899	0.0016847	-0.018199	0.0022191	-0.0052221	0.017148
0.16483	0.0486	0.023693	0.022898	0.017197	-0.014668	-0.1167	-0.0070222	-0.0085839	-0.0081025	-0.064421	-0.05772	0.084371	0.036135	0.014386	0.031717	-0.012432	0.0032934	-0.02888	-0.010098	-0.0013705	-0.029878	-0.041864	-0.04538	0.10579	0.007432	0.051045	0.0035778	1.2457e-05	-0.0056191	-0.057019	-0.0097598	-0.010489	-0.0053981	-0.034735	-0.044838	-0.018103	0.0035723	0.008652	0.017943	0.032406	-0.020963	-0.020974	0.0040363	0.0051244	0.00065265	-0.018394	0.0060476	-0.0050171	0.017748
0.1595	0.045886	0.028349	0.025093	0.015363	-0.013595	-0.11569	-0.010038	-0.010046	-0.0061694	-0.06597	-0.052684	0.084281	0.034584	0.0088361	0.026135	-0.0018679	0.0017504	-0.029027	-0.010907	-0.0029944	-0.027989	-0.040306	-0.042495	0.10092	0.0095143	0.047634	0.0045964	-0.0004278	-0.0075477	-0.053404	-0.0099417	-0.0094759	-0.0012691	-0.038034	-0.042567	-0.017835	0.0024415	0.0087475	0.014638	0.033163	-0.019079	-0.020698	0.00018212	0.0020252	0.0051939	-0.018648	0.0098692	-0.0045717	0.018297
0.15724	0.042552	0.034541	0.028109	0.012611	-0.014417	-0.11481	-0.010258	-0.012227	-0.0083792	-0.067098	-0.047871	0.082481	0.037754	0.006499	0.018291	0.0060744	0.0036996	-0.030123	-0.011738	-0.0070357	-0.025988	-0.0408	-0.039114	0.10402	0.0080994	0.044754	0.0025552	-0.0011871	-0.0061709	-0.052394	-0.0084177	-0.010002	0.00093902	-0.039792	-0.042406	-0.017441	0.0011453	0.009282	0.011615	0.029091	-0.015414	-0.021858	-0.0014162	-0.0030692	0.011074	-0.018002	0.014993	-0.0041076	0.018772
0.15676	0.039069	0.039118	0.031135	0.0069754	-0.013022	-0.11237	-0.00703	-0.014929	-0.0095433	-0.069142	-0.047021	0.079654	0.040468	0.0055991	0.014928	0.0125	0.0031153	-0.031654	-0.0086778	-0.009458	-0.023407	-0.044961	-0.038106	0.10729	0.0033813	0.042641	-0.0012727	0.00075837	-0.0034169	-0.049703	-0.0073972	-0.013117	0.0073176	-0.042605	-0.043877	-0.01597	-5.7559e-05	0.0087724	0.0098389	0.024232	-0.010226	-0.0232	-0.00089196	-0.012093	0.016854	-0.016296	0.019037	-0.0024201	0.01895
0.15758	0.037857	0.041278	0.030838	0.0014339	-0.010756	-0.11029	-0.0050118	-0.016942	-0.01036	-0.071781	-0.043846	0.07333	0.044129	0.0053931	0.012949	0.014271	0.0044783	-0.031861	-0.0050082	-0.0096517	-0.022801	-0.049079	-0.03615	0.10792	-0.00028889	0.04051	-0.0016798	-8.194e-05	-0.0048357	-0.046005	-0.0076187	-0.016571	0.010825	-0.044989	-0.037185	-0.016192	-0.0012042	0.010977	0.0086642	0.021189	-0.0047853	-0.023842	0.0043988	-0.018736	0.017581	-0.014161	0.016111	-0.0014585	0.017904
0.15976	0.040627	0.04379	0.024508	-0.00025928	-0.010407	-0.11162	-0.0038076	-0.017691	-0.012263	-0.071208	-0.041432	0.069517	0.046593	0.0039449	0.011064	0.010804	0.0083133	-0.028498	-0.0043963	-0.0039972	-0.023415	-0.053121	-0.03681	0.10478	0.0025196	0.04252	-0.00021541	-0.0013318	-0.0058719	-0.042947	-0.012887	-0.020312	0.0098776	-0.046222	-0.02991	-0.01895	-0.0017265	0.017536	0.0096452	0.021234	-0.0009716	-0.024221	0.0083916	-0.021827	0.013523	-0.014252	0.011619	-0.00031198	0.015262
0.16073	0.04294	0.047605	0.019631	-0.00017847	-0.012987	-0.11286	-0.003802	-0.017443	-0.012825	-0.067665	-0.043147	0.06649	0.045635	-0.0011917	0.017014	0.0098837	0.012721	-0.028703	-0.0034786	0.00061477	-0.024899	-0.055279	-0.038808	0.09962	0.0076965	0.04639	-0.0016401	-0.004548	-0.0056938	-0.041705	-0.015974	-0.02113	0.0069135	-0.043871	-0.026057	-0.016535	-0.0025521	0.018029	0.010495	0.018254	9.5094e-05	-0.024151	0.011257	-0.02324	0.0099725	-0.010087	0.0084622	0.00123	0.014577
0.16353	0.045135	0.053868	0.019417	0.0003386	-0.01991	-0.11259	-0.0097368	-0.018432	-0.012776	-0.063805	-0.04504	0.064712	0.04474	-0.003927	0.025047	0.009977	0.014764	-0.03198	-0.0045711	0.0020758	-0.025943	-0.054505	-0.04039	0.097566	0.0063802	0.050626	0.00074355	-0.0094826	-0.0082102	-0.044261	-0.015171	-0.020486	0.0044267	-0.042849	-0.019283	-0.011305	-0.0051234	0.016908	0.0059167	0.014271	0.00019551	-0.024375	0.017101	-0.026047	0.0084575	-0.0046422	0.0086428	0.0034218	0.012367
0.16139	0.046166	0.057725	0.023062	-0.0013103	-0.025277	-0.11286	-0.014832	-0.020129	-0.0090505	-0.058532	-0.046356	0.062146	0.042849	-0.003696	0.028407	0.013358	0.0081482	-0.032737	-0.0066526	-0.0016507	-0.021668	-0.047671	-0.040833	0.097651	0.008845	0.052867	-0.00041265	-0.011315	-0.010154	-0.049017	-0.013029	-0.019215	-0.0021928	-0.039495	-0.014533	-0.0090295	-0.0093095	0.01884	0.001417	0.0098177	0.00099615	-0.023662	0.021595	-0.028407	0.0090495	0.0030721	0.0056204	0.0040435	0.011484
0.16254	0.046751	0.054672	0.024688	-0.0020496	-0.026583	-0.11066	-0.019393	-0.02232	-0.0039031	-0.055488	-0.048259	0.060838	0.043397	-0.0033924	0.028956	0.014247	-0.00079555	-0.031764	-0.0094116	-0.0058412	-0.018947	-0.042091	-0.035195	0.1002	0.011526	0.051824	-0.0027522	-0.012208	-0.0063014	-0.049134	-0.012596	-0.019142	-0.012412	-0.032514	-0.016487	-0.0095033	-0.0095938	0.018681	-0.00061732	0.0028366	0.00092572	-0.022898	0.021999	-0.028454	0.010998	0.012486	0.0031395	0.0044861	0.011466
0.15972	0.051841	0.048327	0.025879	0.0003332	-0.02277	-0.10815	-0.022946	-0.024771	-0.0029408	-0.056262	-0.048266	0.059096	0.041462	-0.0025291	0.027169	0.017797	-0.007598	-0.031033	-0.008233	-0.0087599	-0.017522	-0.041782	-0.028067	0.10323	0.011562	0.051834	-0.0049331	-0.012931	-0.00079651	-0.045815	-0.012747	-0.018616	-0.017706	-0.028703	-0.024376	-0.010821	-0.0082312	0.019016	-0.0020706	-0.0012513	0.0018032	-0.02294	0.019157	-0.025599	0.010046	0.021916	-0.0010252	0.0034915	0.009189
0.15481	0.056286	0.042126	0.028468	-0.00050944	-0.020071	-0.10562	-0.024459	-0.02724	-0.003463	-0.056606	-0.043721	0.053403	0.038985	0.00041073	0.022991	0.020715	-0.010328	-0.030524	-0.0072253	-0.0084631	-0.015212	-0.039675	-0.025077	0.10496	0.010341	0.052059	-0.0070978	-0.013871	-0.0012931	-0.04297	-0.014207	-0.015003	-0.01332	-0.028533	-0.031071	-0.011506	-0.0077102	0.01905	-0.0014983	-0.0014124	0.0022561	-0.022344	0.018935	-0.021773	0.0067053	0.024274	-0.0049761	0.0021753	0.0085671
0.15481	0.053489	0.03626	0.03064	-0.00098661	-0.020649	-0.10319	-0.0233	-0.027548	-0.004929	-0.058564	-0.036038	0.052698	0.037655	0.0062833	0.015056	0.02042	-0.012202	-0.028572	-0.0044689	-0.0070432	-0.016754	-0.034604	-0.028468	0.10039	0.012773	0.04608	-0.0080538	-0.013905	9.1106e-05	-0.040826	-0.016084	-0.012898	-0.0033867	-0.029533	-0.034649	-0.011838	-0.0078574	0.020514	-0.00036012	0.0012547	-0.00079885	-0.021813	0.015074	-0.016419	0.005921	0.021331	-0.0050089	0.0012397	0.004852
0.15565	0.046254	0.031123	0.028243	0.0027218	-0.021391	-0.099353	-0.022356	-0.02643	-0.003229	-0.061747	-0.029486	0.05373	0.036284	0.0096571	0.0099041	0.021838	-0.0094438	-0.027534	-0.0049295	-0.006809	-0.020334	-0.030446	-0.031917	0.095241	0.014179	0.040458	-0.0047643	-0.010081	0.0055157	-0.040423	-0.015098	-0.014126	0.0011035	-0.031668	-0.040337	-0.01337	-0.0088062	0.023359	0.0026132	0.0024752	-0.004176	-0.014458	0.0076905	-0.013522	0.0067235	0.015711	-0.0042403	0.0019176	0.0019482
0.15199	0.039641	0.032003	0.027552	0.0056713	-0.017731	-0.094477	-0.025874	-0.027447	0.0014543	-0.064238	-0.028542	0.053834	0.033758	0.011793	0.010424	0.021182	-0.0054893	-0.027183	-0.0050087	-0.0077435	-0.025597	-0.028181	-0.031788	0.091591	0.012376	0.036719	-0.001774	-0.008555	0.0065272	-0.043739	-0.012157	-0.014694	0.0076231	-0.032036	-0.041883	-0.014928	-0.010348	0.024172	0.006827	0.004626	-0.006913	-0.0077844	0.0036152	-0.011977	0.0058916	0.0089685	-0.0021509	0.0056248	-0.0014459
0.14993	0.038668	0.036735	0.02535	0.0057317	-0.013143	-0.090885	-0.028021	-0.029828	0.003282	-0.067192	-0.030626	0.050381	0.033135	0.011996	0.011223	0.015992	0.001811	-0.027847	-0.0064376	-0.010862	-0.02423	-0.025331	-0.029831	0.092722	0.0082746	0.039643	-0.0016341	-0.0056065	0.0024918	-0.048164	-0.012728	-0.01519	0.0082079	-0.029071	-0.038947	-0.014353	-0.0087556	0.020909	0.011068	0.0032161	-0.0063062	-0.0024908	0.0019098	-0.011821	0.0045715	0.0045763	-0.0025231	0.0049275	-0.0028601
0.152	0.038746	0.037215	0.025553	0.0085144	-0.010965	-0.089397	-0.028816	-0.031614	0.0026398	-0.070678	-0.033204	0.04457	0.036239	0.015678	0.014114	0.0066146	0.0099563	-0.030071	-0.011086	-0.017444	-0.024459	-0.019723	-0.024389	0.095283	0.0077991	0.043575	-0.00090184	-0.005259	-0.0038409	-0.049302	-0.013672	-0.015508	0.005447	-0.026421	-0.0372	-0.011543	-0.0085649	0.014567	0.012887	0.0034013	-0.0023048	0.0034699	-0.001123	-0.011032	0.006124	-0.0002533	-0.0056278	0.004675	-0.003187
0.14839	0.036088	0.036658	0.025318	0.0083313	-0.0025501	-0.088159	-0.028013	-0.033068	0.0033646	-0.070711	-0.035646	0.036649	0.039459	0.020362	0.016412	-0.00039695	0.018897	-0.031005	-0.015935	-0.021908	-0.025424	-0.016981	-0.02013	0.096124	0.0074679	0.048246	-8.5053e-05	-0.0056759	-0.010109	-0.049887	-0.01501	-0.014264	0.0065891	-0.025428	-0.037968	-0.010353	-0.0081912	0.0096746	0.012527	0.0020552	0.0050922	0.007414	-0.00063413	-0.012512	0.01155	-0.0057453	-0.010877	0.0047368	-0.0019649
0.14265	0.03235	0.035505	0.021598	0.0082418	0.010445	-0.08774	-0.02535	-0.031532	0.0056061	-0.068746	-0.043029	0.031496	0.039057	0.019911	0.015937	-0.0013526	0.025618	-0.031779	-0.016188	-0.023259	-0.022558	-0.020648	-0.016235	0.094318	0.0078609	0.049701	-0.0029129	-0.0031705	-0.0094295	-0.049837	-0.015112	-0.014356	0.0084449	-0.02548	-0.040027	-0.010994	-0.0086681	0.0073202	0.0095253	0.0017826	0.007339	0.0075841	0.0017954	-0.010828	0.016498	-0.0037522	-0.017602	0.0057226	-0.0035912
0.13369	0.037752	0.039074	0.015	0.0087146	0.012428	-0.087595	-0.020754	-0.023436	0.0061628	-0.069133	-0.051902	0.031069	0.033699	0.019716	0.015241	0.001901	0.027409	-0.033449	-0.012686	-0.022246	-0.020082	-0.025687	-0.014884	0.093626	0.0080531	0.048473	-0.004071	0.00083809	-0.0082831	-0.051089	-0.013938	-0.015606	0.0098089	-0.024742	-0.043071	-0.012492	-0.0085565	0.0062191	0.002097	0.0081646	0.0080947	0.0074865	0.0030777	-0.007857	0.016055	-0.0015018	-0.020787	0.003729	-0.0045763
0.12707	0.04003	0.047551	0.0076127	0.011193	0.012616	-0.086748	-0.017063	-0.017245	0.0037593	-0.069057	-0.059718	0.033731	0.026628	0.019673	0.014674	0.0049955	0.020672	-0.034134	-0.0062772	-0.021354	-0.016198	-0.026897	-0.015513	0.092496	0.01095	0.048196	-0.0055567	0.00051153	-0.0042501	-0.054126	-0.012202	-0.020438	0.0064257	-0.022139	-0.039867	-0.013251	-0.0076973	0.0071705	-0.0042096	0.012361	0.0081211	0.0054144	0.002728	-0.0065312	0.0158	0.00021618	-0.020122	0.002917	-0.0033125
0.1234	0.035809	0.057156	0.0057061	0.017739	0.0096476	-0.086777	-0.015658	-0.014506	-0.0017882	-0.065979	-0.06475	0.036674	0.02379	0.022147	0.013704	0.0082598	0.015783	-0.033061	-0.0056001	-0.020968	-0.012636	-0.029989	-0.018104	0.089223	0.016149	0.048556	-0.0095601	0.0001109	0.0014853	-0.056495	-0.011069	-0.022837	0.0015527	-0.020448	-0.036669	-0.012948	-0.0061483	0.0058622	-0.0050282	0.012825	0.0092306	0.0030103	0.0038508	-0.0090931	0.01516	0.0017992	-0.018521	0.0029081	-0.001708
0.11859	0.035289	0.058058	0.0045264	0.024896	0.0077439	-0.086374	-0.015721	-0.014156	-0.0012639	-0.064422	-0.067165	0.039517	0.022085	0.021715	0.014866	0.0073279	0.018738	-0.03184	-0.0092905	-0.021113	-0.0082142	-0.031272	-0.022519	0.087276	0.020244	0.047052	-0.011119	0.0004154	0.005275	-0.059666	-0.011314	-0.022536	-0.0028122	-0.019984	-0.032832	-0.0099431	-0.0070899	0.0036436	-0.0044591	0.012728	0.011791	0.0014832	0.0019042	-0.01197	0.013967	0.0064823	-0.018537	0.0031201	-0.00075076
0.11456	0.037375	0.05552	0.0071597	0.026286	0.0061761	-0.087104	-0.017215	-0.014186	-0.0005987	-0.062892	-0.065084	0.040771	0.025818	0.016436	0.014309	0.0044801	0.017042	-0.030889	-0.0086674	-0.019413	-0.0041464	-0.027758	-0.027984	0.091107	0.020631	0.04363	-0.0094748	0.002442	0.0097018	-0.061921	-0.013149	-0.019873	-0.0067413	-0.025165	-0.031188	-0.0084089	-0.0084522	0.00046817	-0.0049375	0.013776	0.013193	0.00049205	0.00086292	-0.012589	0.013057	0.0097249	-0.017186	0.0022558	0.00071231
0.11457	0.038719	0.046274	0.012435	0.024388	0.0027283	-0.0883	-0.019448	-0.015387	0.00090082	-0.057597	-0.059286	0.03838	0.032873	0.011673	0.013619	0.0014955	0.014552	-0.028459	-0.0080886	-0.017387	-0.0041533	-0.021695	-0.032811	0.092988	0.019386	0.040114	-0.0085268	0.008604	0.010248	-0.063596	-0.010077	-0.017591	-0.011048	-0.031135	-0.029367	-0.0090032	-0.0089756	-0.00043226	-0.0056378	0.012495	0.0091203	0.0028374	0.0013346	-0.010424	0.013933	0.0067886	-0.012036	0.0023777	0.00093722
0.11811	0.037398	0.038144	0.01353	0.025308	0.00069417	-0.08863	-0.017019	-0.020342	-0.0011755	-0.055829	-0.050195	0.036626	0.036898	0.012825	0.011953	0.0043487	0.012947	-0.026247	-0.012312	-0.019662	-0.0055565	-0.017688	-0.034134	0.092707	0.019491	0.036982	-0.0097606	0.015906	0.0061743	-0.06676	-0.0032018	-0.017441	-0.01337	-0.034268	-0.026459	-0.0070537	-0.0094699	-0.0015278	-0.0051979	0.0091726	0.0074896	0.0047418	0.001399	-0.0067887	0.017713	-0.00083869	-0.0096391	0.0028623	0.0018681
0.12813	0.033543	0.036437	0.011128	0.019839	0.0010827	-0.090163	-0.015963	-0.019443	-0.0047878	-0.056619	-0.043188	0.037914	0.040376	0.016973	0.011769	0.0056708	0.011224	-0.026489	-0.021697	-0.022014	-0.0060304	-0.010851	-0.036846	0.097181	0.02053	0.032176	-0.0089323	0.017296	0.003034	-0.070725	-0.0014071	-0.017958	-0.012873	-0.034373	-0.023948	-0.0051594	-0.0098538	-0.0044851	-0.0081721	0.0077852	0.0082939	0.0032183	0.004808	-0.0033824	0.022607	-0.0055911	-0.010069	0.0039918	0.00063652
0.13543	0.033067	0.035849	0.011447	0.017851	-0.00035586	-0.091686	-0.013947	-0.021605	-0.013347	-0.0563	-0.036399	0.035977	0.042037	0.022708	0.014636	0.0087071	0.0022946	-0.026652	-0.026542	-0.020621	-0.0073509	-0.0020097	-0.043184	0.10611	0.020291	0.02631	-0.0080183	0.016822	0.00012593	-0.073973	-0.0044228	-0.021227	-0.0090039	-0.030894	-0.02212	-0.0054855	-0.0090948	-0.0042059	-0.010904	0.0030639	0.0076057	0.00012241	0.01209	0.0011308	0.023316	-0.0093319	-0.0083066	0.0036675	-9.7682e-05
0.13352	0.035646	0.035011	0.012363	0.018411	0.00052563	-0.095602	-0.0097189	-0.020652	-0.021917	-0.053856	-0.033734	0.034181	0.040808	0.023697	0.015655	0.012098	-0.011224	-0.023789	-0.022493	-0.018359	-0.0083122	0.0040454	-0.046306	0.11461	0.014513	0.023541	-0.010529	0.016087	-0.0018177	-0.074295	-0.0070507	-0.01779	-0.005297	-0.029929	-0.022045	-0.0056348	-0.010205	-0.0033144	-0.012128	0.0069246	0.0075086	-0.0040487	0.013037	0.0062641	0.020691	-0.015901	-0.0031922	0.0025784	-0.00016624
0.13457	0.03462	0.034268	0.008718	0.01938	-9.5928e-05	-0.098194	-0.0074628	-0.018131	-0.022068	-0.051191	-0.034411	0.033484	0.040798	0.023644	0.012156	0.014755	-0.018638	-0.020085	-0.017073	-0.018694	-0.0093716	0.006485	-0.04746	0.11013	0.013368	0.026089	-0.0091727	0.013446	-0.00042737	-0.069227	-0.013852	-0.013425	-0.0035023	-0.032342	-0.021084	-0.0051087	-0.013394	-0.0035503	-0.010955	0.01041	0.0082388	-0.0055867	0.014973	0.010892	0.016128	-0.023272	0.0012249	0.0030568	0.00088186
0.14066	0.031336	0.036525	-0.00096178	0.01987	-0.00040394	-0.097753	-0.0062187	-0.020196	-0.015359	-0.050446	-0.037057	0.032182	0.039472	0.023515	0.010551	0.017746	-0.021139	-0.018962	-0.017115	-0.019523	-0.0069163	0.0059515	-0.045762	0.1019	0.01805	0.028447	-0.006377	0.0092293	-0.00063569	-0.062954	-0.018305	-0.014465	-0.0012945	-0.030499	-0.023096	-0.0054167	-0.011617	-0.0035572	-0.010759	0.0099304	0.011698	-0.0066952	0.018672	0.012109	0.012447	-0.027054	0.00024439	0.0050686	-0.00020411
0.14522	0.027481	0.038088	-0.0087047	0.019091	-0.0039996	-0.096107	-0.0018477	-0.020005	-0.013064	-0.047734	-0.038414	0.031481	0.040078	0.021642	0.0092817	0.019802	-0.019821	-0.019286	-0.019293	-0.019761	-0.0059068	0.0051119	-0.043329	0.089041	0.022609	0.029342	-0.0022438	0.0069149	-0.0050324	-0.055632	-0.021085	-0.015467	0.0016546	-0.026357	-0.023743	-0.0057099	-0.0085345	-0.0038645	-0.012852	0.0085032	0.012363	-0.01019	0.013949	0.011634	0.016814	-0.021902	-0.00021027	0.0059473	-0.0011574
0.14618	0.026393	0.035443	-0.010331	0.0186	-0.0066455	-0.093611	0.0013975	-0.018528	-0.014552	-0.045745	-0.038606	0.032216	0.037455	0.015146	0.010979	0.018591	-0.015328	-0.019129	-0.018612	-0.019874	-0.0029274	0.0048896	-0.043407	0.081808	0.029751	0.028297	-0.0020413	0.0006583	-0.0020411	-0.050661	-0.02362	-0.013443	6.8649e-07	-0.025704	-0.023006	-0.0038966	-0.0089925	-0.0035154	-0.012173	0.004319	0.0079269	-0.013242	0.0098309	0.014261	0.019209	-0.016384	0.0026576	0.006215	-0.0016751
0.14538	0.027835	0.033375	-0.0082374	0.016997	-0.0098983	-0.09275	0.0031615	-0.019968	-0.013835	-0.04438	-0.037676	0.030966	0.034131	0.013632	0.01486	0.014349	-0.0099336	-0.0183	-0.017166	-0.022847	-0.0013963	0.0053857	-0.043681	0.080465	0.029499	0.02777	-0.0042122	-0.002063	0.0081863	-0.05346	-0.025734	-0.011526	-0.0041425	-0.022938	-0.021843	-0.00095392	-0.01051	-0.002282	-0.0091562	0.00059886	0.0031888	-0.015258	0.008964	0.015585	0.017502	-0.011558	0.0038796	0.0053033	-0.0034831
0.14719	0.026653	0.027528	-0.0024781	0.014422	-0.014455	-0.094209	0.0017659	-0.021475	-0.012755	-0.038956	-0.033229	0.030463	0.030048	0.015276	0.020711	0.0077795	-0.0043224	-0.016106	-0.018305	-0.023401	-0.0033576	0.0055086	-0.044294	0.077561	0.029561	0.028986	-0.0067142	-0.00051569	0.009962	-0.057527	-0.028065	-0.0089402	-0.0048829	-0.017398	-0.022026	0.0012427	-0.010644	7.1606e-05	-0.0050882	-3.6971e-06	0.0056251	-0.0156	0.006433	0.013305	0.011307	-0.0069967	0.00034853	0.0028545	-0.0057605
0.14713	0.024832	0.015901	0.0065738	0.015089	-0.015811	-0.095335	0.0027085	-0.021609	-0.015781	-0.034142	-0.029556	0.031929	0.027716	0.013277	0.024965	0.0038982	-0.001737	-0.013638	-0.020793	-0.022727	-0.0050971	0.0053957	-0.043188	0.077519	0.028609	0.030347	-0.011059	0.00093765	0.0092308	-0.058716	-0.029087	-0.0053565	-0.0071813	-0.0088621	-0.026382	0.00096991	-0.011379	0.0052124	0.00029346	0.0013591	0.0059437	-0.014144	0.0049901	0.012125	0.0048686	-0.0038622	-0.0063771	0.0026932	-0.0062995
0.13957	0.026625	0.0093413	0.013885	0.017419	-0.01372	-0.097507	0.0043428	-0.020703	-0.017638	-0.033674	-0.027938	0.033	0.026549	0.013842	0.025149	-0.00013735	-0.0010207	-0.011164	-0.021339	-0.021744	-0.0049736	0.0024561	-0.040617	0.076789	0.030724	0.031916	-0.016203	-0.00021103	0.0035628	-0.057303	-0.024705	-0.001531	-0.012124	-0.0029342	-0.027981	-0.00094966	-0.012405	0.0097864	0.0040375	0.0052288	0.0051157	-0.011124	0.0021886	0.0091446	0.00087753	-0.0034494	-0.0084511	0.0019043	-0.0049248
0.12807	0.029285	0.0082971	0.017607	0.021638	-0.0085935	-0.1011	0.0052211	-0.018446	-0.019173	-0.036662	-0.026142	0.037695	0.020616	0.015503	0.022527	-0.005092	0.0036001	-0.0083497	-0.019319	-0.020163	-0.0078259	0.00023969	-0.039431	0.076313	0.030774	0.037945	-0.021637	-0.00093233	-0.0028833	-0.058409	-0.02126	0.00077986	-0.01748	0.00097714	-0.024188	-0.0033518	-0.015854	0.0099632	0.0086608	0.011249	0.0063561	-0.0082959	-0.0012436	0.0094617	-0.0059974	-0.0023447	-0.008603	0.0025213	-0.0041013
0.12354	0.032123	0.010755	0.016765	0.023157	-0.0040897	-0.10321	0.0053332	-0.018385	-0.019694	-0.040672	-0.025626	0.040425	0.017118	0.014886	0.016898	-0.0069363	0.0059205	-0.0056319	-0.018619	-0.019319	-0.0033829	-0.0039447	-0.037414	0.072938	0.031419	0.039485	-0.02551	0.0020505	-0.0035451	-0.059442	-0.018368	0.0027752	-0.02114	0.00077114	-0.021433	-0.0050002	-0.015117	0.0094086	0.0074804	0.013062	0.0018677	-0.0057458	-0.0013133	0.013161	-0.0094797	-0.0016357	-0.0066878	0.0022735	-0.0045598
0.11878	0.039716	0.015261	0.014936	0.023496	-0.0050581	-0.1021	0.0036609	-0.019545	-0.018584	-0.042954	-0.027611	0.040097	0.0165	0.0095372	0.015731	-0.0081899	0.0093466	-0.003895	-0.021071	-0.017488	0.0026075	-0.0072424	-0.035933	0.067156	0.03532	0.041726	-0.02343	0.0022685	-0.0063351	-0.055565	-0.018191	0.0062866	-0.026861	-0.0038611	-0.018514	-0.0078113	-0.012799	0.0086979	0.0083031	0.0073702	-0.0023298	-0.0027216	-0.0010157	0.016743	-0.0082449	-0.0023818	-0.0038101	-0.00082315	-0.0036732
0.11965	0.04074	0.01732	0.01101	0.02975	-0.0055	-0.097106	-0.0015246	-0.017704	-0.017869	-0.04635	-0.032418	0.034598	0.020349	0.0053737	0.021763	-0.0062594	0.0076571	-0.0044222	-0.022242	-0.017471	0.0048294	-0.008053	-0.036123	0.064959	0.035512	0.042253	-0.015157	0.0048921	-0.010172	-0.051191	-0.020645	0.0079241	-0.03082	-0.011914	-0.015642	-0.007917	-0.011679	0.0066203	0.0095768	0.0036875	-0.003501	-0.0017909	0.0003076	0.019201	-0.0047638	-0.0054748	-0.0042666	-0.0024174	0.00032049
0.12194	0.036128	0.018013	0.012643	0.032086	-0.0035919	-0.091448	-0.0065354	-0.016973	-0.016961	-0.048018	-0.037286	0.028938	0.030213	-0.00040173	0.020625	-0.0043599	0.0091892	-0.0051349	-0.017305	-0.018396	0.0063494	-0.012904	-0.036812	0.063072	0.035807	0.039628	-0.005423	0.0048445	-0.014443	-0.050425	-0.022112	0.0081186	-0.026577	-0.021004	-0.011485	-0.0091337	-0.010462	0.0043518	0.011415	0.0044164	-0.0039909	-0.0035711	-0.00053126	0.019559	-0.0013468	-0.0049219	-0.0057846	-0.0041297	0.0043535
0.12278	0.030923	0.017485	0.016026	0.029024	0.00098258	-0.090729	-0.0088289	-0.019935	-0.013663	-0.047421	-0.036642	0.026639	0.033794	-0.0027435	0.019591	-0.0048236	0.010887	-0.0073724	-0.014743	-0.015441	0.0070058	-0.017188	-0.035605	0.058746	0.038457	0.037746	0.0033138	0.0053424	-0.016993	-0.050774	-0.021634	0.0062439	-0.023573	-0.030279	-0.0065956	-0.010977	-0.0087267	0.0021366	0.014138	0.0030598	-0.0073004	-0.0012724	-0.0021953	0.01893	0.0035443	-0.0037451	-0.0075917	-0.0039648	0.0061015
0.12253	0.025964	0.015545	0.0136	0.023597	0.006513	-0.092508	-0.0083377	-0.02117	-0.0040357	-0.049053	-0.032647	0.022885	0.033616	0.00024994	0.01663	-0.0052023	0.016759	-0.0082847	-0.012503	-0.015441	0.0075902	-0.021086	-0.035213	0.051313	0.041626	0.035256	0.010896	0.0059919	-0.013	-0.051157	-0.021817	0.00053457	-0.020279	-0.033681	-0.0056847	-0.010541	-0.0081063	-0.0020359	0.016695	0.0016441	-0.007583	0.0015632	-0.0038222	0.015744	0.0059039	-0.0027844	-0.0066774	-0.0034682	0.0087569
0.11741	0.023338	0.013708	0.014093	0.014713	0.0048058	-0.092367	-0.0055589	-0.019187	0.0090522	-0.05098	-0.029029	0.022855	0.03487	0.00061282	0.0082287	-0.0062162	0.029715	-0.0059817	-0.013091	-0.014389	0.0033805	-0.026957	-0.033025	0.050314	0.039408	0.032754	0.017302	0.0059694	-0.0093672	-0.051656	-0.022033	-0.0038077	-0.017302	-0.03047	-0.011111	-0.013918	-0.0076628	-0.0053816	0.018182	0.0031624	-0.0072507	0.0041347	-0.0057792	0.012991	0.0069335	-0.0033086	-0.0021021	-0.0020695	0.010892
0.11577	0.021013	0.010647	0.020643	0.003319	0.0048812	-0.092344	-0.0077553	-0.017674	0.024121	-0.055282	-0.027338	0.023506	0.035688	0.0023173	0.0048775	-0.0079953	0.034004	-0.0059586	-0.015098	-0.011804	0.00020623	-0.029689	-0.030054	0.053986	0.031807	0.027015	0.023427	0.0067829	-0.0047702	-0.051395	-0.021556	-0.003978	-0.015331	-0.030083	-0.015906	-0.014997	-0.0072719	-0.0055426	0.019231	0.0052615	-0.0066942	0.0031267	-0.0090966	0.012288	0.010448	-0.0047441	-0.0020087	-0.0010376	0.010671
0.11367	0.019293	0.010008	0.0229	-0.0060007	0.0058709	-0.09307	-0.0091645	-0.016138	0.034208	-0.058853	-0.022721	0.024603	0.032667	0.0087427	0.004557	-0.0079418	0.032209	-0.0057342	-0.02039	-0.0086276	-0.0019973	-0.032372	-0.025716	0.058585	0.030135	0.02	0.02336	0.0078804	-0.0052811	-0.050078	-0.022708	-0.002073	-0.011932	-0.031138	-0.01675	-0.01364	-0.0069298	-0.0073912	0.019877	0.0052149	-0.011851	0.0017773	-0.0071339	0.0088782	0.013299	-0.0051184	0.0030183	-0.00047104	0.0089591
0.11235	0.020975	0.0087269	0.020935	-0.0080371	0.0047451	-0.09182	-0.0070061	-0.013763	0.035072	-0.058673	-0.023507	0.023234	0.027	0.012805	0.01019	-0.0052396	0.026436	-0.0030125	-0.021871	-0.00598	-0.0062567	-0.033318	-0.023988	0.060745	0.033668	0.014515	0.019718	0.0077937	-0.0087786	-0.050011	-0.02214	-0.0026806	-0.010482	-0.027006	-0.015341	-0.01059	-0.0054642	-0.0097463	0.016103	0.0040636	-0.015863	0.00025541	-0.0057066	0.0052552	0.015585	-0.0032669	0.0093744	-0.00078329	0.0072375
0.11074	0.019991	0.010374	0.019351	-0.0036865	0.00095538	-0.087721	-0.003029	-0.012466	0.026772	-0.055752	-0.025531	0.020161	0.027163	0.011338	0.012107	-0.0036293	0.020844	-0.004041	-0.017306	-0.0050413	-0.0063869	-0.031156	-0.024051	0.065753	0.028697	0.013747	0.017038	0.011875	-0.011842	-0.049062	-0.019504	-0.0025435	-0.012543	-0.021774	-0.019842	-0.008846	-0.0024672	-0.0090288	0.012934	0.00078098	-0.014655	-0.0011304	-0.0060017	0.0024386	0.018117	-0.0015812	0.0094401	-0.00045521	0.0061494
0.10195	0.025298	0.013287	0.020397	0.00055836	-0.0026087	-0.083572	-0.0003894	-0.010291	0.016649	-0.054992	-0.026288	0.027439	0.029864	0.010116	0.012021	-0.0077643	0.012454	-0.0034881	-0.014422	-0.0043961	-0.0050094	-0.031069	-0.025744	0.061212	0.031196	0.013866	0.015696	0.012504	-0.012162	-0.045381	-0.017951	-0.0024153	-0.0097312	-0.022353	-0.02448	-0.008646	-0.0013427	-0.0065515	0.014143	-0.0034787	-0.010928	-0.0040065	0.00046786	-0.0019433	0.014453	0.00065397	0.0071787	-0.00032267	0.0045142
0.095364	0.029125	0.016167	0.020124	0.0052653	-0.0064703	-0.081078	0.0018706	-0.010062	0.011884	-0.055624	-0.026565	0.028273	0.031697	0.010458	0.013488	-0.009345	0.0051285	-0.001142	-0.015232	-0.0079661	0.00021604	-0.031641	-0.023934	0.05563	0.034306	0.018178	0.015069	0.011516	-0.012695	-0.040942	-0.018749	-0.0022338	-0.0073593	-0.027277	-0.025443	-0.0093285	-7.2795e-05	-0.0054696	0.016387	-0.0064914	-0.0039392	-0.0088347	0.0088174	-0.0035608	0.0094555	-0.0011269	0.0041644	-0.0010747	0.0031592
0.090167	0.034716	0.021817	0.016005	0.0099036	-0.010221	-0.080272	0.0028296	-0.0095258	0.0086118	-0.053348	-0.030682	0.027014	0.032876	0.0097534	0.0138	-0.0085483	-0.0011356	0.00033703	-0.018859	-0.011068	0.0068732	-0.027801	-0.023241	0.055151	0.031503	0.026819	0.0082555	0.012133	-0.015505	-0.035884	-0.021444	-0.001727	-0.0037759	-0.032235	-0.023291	-0.011221	0.0024137	-0.0054648	0.016988	-0.014733	0.0027831	-0.011548	0.01651	-0.003643	0.0072931	-0.0034642	0.0040859	-0.001074	0.0034799
0.086381	0.037724	0.027145	0.013207	0.012286	-0.016137	-0.082469	0.00093145	-0.0089772	0.0045707	-0.045409	-0.029253	0.026914	0.034553	0.002812	0.0097294	-0.0010335	-0.0035835	0.0006604	-0.018383	-0.014454	0.0062539	-0.020704	-0.022764	0.058438	0.028557	0.031482	0.0032896	0.010028	-0.015527	-0.032977	-0.026297	-0.0030671	-0.0047778	-0.029192	-0.019956	-0.011252	-0.00066078	-0.005652	0.015971	-0.024209	0.0082287	-0.0089422	0.025978	-0.0043289	0.0029106	-0.0028369	0.0047939	-0.0016046	0.0036382
0.082173	0.042126	0.027882	0.013281	0.01328	-0.019392	-0.087037	0.0032899	-0.010718	-0.00042373	-0.039735	-0.024727	0.024636	0.036265	0.0013581	0.0098426	0.0016689	-0.0048725	-0.00064364	-0.019606	-0.014915	0.0024046	-0.014937	-0.0212	0.06402	0.028887	0.033784	-0.0016733	0.010205	-0.015327	-0.034206	-0.028508	-0.0049153	-0.0057388	-0.025658	-0.02087	-0.013452	-0.0033238	-0.0046199	0.014256	-0.025325	0.011175	-0.0063734	0.030096	-0.0048869	0.0011301	-0.0045346	0.0058579	-0.0011568	0.0023243
0.076763	0.049806	0.027447	0.013342	0.014396	-0.018496	-0.08941	0.0050577	-0.010927	-0.0047305	-0.041704	-0.021545	0.021939	0.034065	0.003488	0.011099	-0.0024646	-0.0019125	-0.003102	-0.020973	-0.016425	0.003243	-0.0099372	-0.01902	0.065642	0.031208	0.036424	-0.0077751	0.010237	-0.01347	-0.036794	-0.026584	-0.0073113	-0.0035646	-0.025738	-0.022274	-0.015433	-0.0061338	-0.0043787	0.012316	-0.019148	0.010685	-0.0057244	0.029352	-0.0047909	0.0019065	-0.0059322	0.0072815	0.0015811	-0.001065
0.072311	0.052219	0.025972	0.016946	0.011033	-0.016239	-0.088234	0.0061773	-0.0092502	-0.0059805	-0.043123	-0.021832	0.025197	0.030145	0.0053345	0.0064144	-0.0075235	0.003869	-0.0038494	-0.021706	-0.016912	0.0027892	-0.0048416	-0.018917	0.065679	0.034221	0.036854	-0.0083094	0.005901	-0.012878	-0.039717	-0.024856	-0.010642	-0.0010872	-0.02495	-0.020215	-0.013062	-0.0085106	-0.0048939	0.0081697	-0.012952	0.0068881	-0.008066	0.02706	-7.4826e-05	0.00070695	-0.0023362	0.0070712	0.0033186	-0.00204
0.068585	0.049653	0.023609	0.024492	0.0109	-0.014673	-0.088306	0.0018268	-0.0052096	-0.0079854	-0.042678	-0.020213	0.029717	0.025254	0.006729	0.0034415	-0.010848	0.0090256	-0.0045982	-0.023902	-0.015405	0.0020077	-0.0018984	-0.019524	0.066309	0.034984	0.034518	-0.006465	0.0038903	-0.015524	-0.041476	-0.021803	-0.011278	0.0037699	-0.029654	-0.017271	-0.011283	-0.0098569	-0.0047687	0.0065542	-0.013325	0.0054073	-0.011243	0.026913	0.00099547	-0.00079613	0.0047314	0.0066722	0.004849	-0.0027911
0.064511	0.048404	0.019447	0.028288	0.013679	-0.01599	-0.089618	0.00084015	0.0029376	-0.0062497	-0.04467	-0.02158	0.032156	0.01843	0.012807	0.0064134	-0.015285	0.011126	-0.0039641	-0.024334	-0.013531	0.00073813	0.00012419	-0.02468	0.06592	0.034987	0.031733	0.00049292	0.0058553	-0.01878	-0.042076	-0.018173	-0.011907	0.0040223	-0.038504	-0.01357	-0.011667	-0.010618	-0.0011676	0.0077625	-0.016054	0.0040016	-0.011171	0.026346	-0.00066538	-0.0018601	0.0077472	0.0073467	0.0066089	-0.0048642
0.067449	0.046447	0.01712	0.027376	0.011803	-0.019948	-0.090499	0.0056346	0.0094947	-0.00063599	-0.048234	-0.026009	0.034595	0.014982	0.014363	0.010021	-0.017459	0.013054	-0.0056785	-0.02054	-0.012494	0.00055699	-0.0023713	-0.029029	0.065997	0.030173	0.032264	0.0034645	0.011379	-0.02045	-0.040328	-0.012636	-0.010179	0.0011002	-0.049378	-0.011407	-0.01286	-0.0039427	-0.00082517	0.0088926	-0.016239	0.0074813	-0.012308	0.02031	-0.00050371	-0.0055871	0.0072033	0.0083776	0.0079139	-0.0066305
0.07078	0.045672	0.019187	0.026794	0.0092442	-0.022798	-0.091393	0.0075291	0.0082948	0.00561	-0.052146	-0.026774	0.030198	0.017933	0.014502	0.013563	-0.020126	0.013452	-0.0073815	-0.019457	-0.0080945	0.0024655	-0.0081099	-0.028944	0.066055	0.028487	0.029295	0.0037065	0.012834	-0.018352	-0.03752	-0.01199	-0.010493	0.00046747	-0.056368	-0.0061214	-0.018504	0.0022678	-0.0039591	0.0089493	-0.014512	0.0097751	-0.016146	0.015912	1.4586e-06	-0.0034478	0.0080525	0.011611	0.0072479	-0.0058751
0.070004	0.048172	0.019874	0.02868	0.010715	-0.02623	-0.092241	0.004671	0.0053283	0.0076432	-0.050598	-0.026019	0.026141	0.022005	0.010264	0.01548	-0.018739	0.0087337	-0.0079439	-0.016746	-0.0026384	0.0071365	-0.013144	-0.030549	0.063588	0.026235	0.02847	0.0068644	0.01532	-0.01445	-0.036768	-0.016327	-0.0097857	-0.0019488	-0.058512	-0.0026843	-0.023183	0.0028069	-0.0057773	0.0045756	-0.010915	0.0095665	-0.020903	0.015615	0.0036808	-0.0017688	0.012527	0.013775	0.006395	-0.0018784
0.069732	0.053293	0.016305	0.030607	0.010155	-0.030876	-0.092703	0.00077373	0.003766	0.0074043	-0.044893	-0.023566	0.02403	0.021225	0.0075863	0.017492	-0.018241	0.0014455	-0.0086926	-0.0134	0.00078574	0.015247	-0.014225	-0.033253	0.06348	0.026987	0.026697	0.0079142	0.018109	-0.010227	-0.034587	-0.022146	-0.0093052	-0.0036962	-0.060583	-0.0026438	-0.026703	0.0022653	-0.004295	-0.0034288	-0.0007216	0.0058058	-0.02343	0.01665	0.007417	-0.0015627	0.017106	0.010897	0.0054791	-0.00061281
0.070546	0.048854	0.017708	0.029019	0.0068428	-0.033159	-0.08987	0.0037916	-0.00040518	0.0072827	-0.038012	-0.022598	0.023153	0.018749	0.0070482	0.013826	-0.017036	-0.00063756	-0.0087297	-0.0092892	0.0022037	0.021545	-0.015014	-0.035819	0.059628	0.028018	0.026558	0.0098329	0.019633	-0.0094462	-0.03183	-0.027019	-0.0061488	-0.0043632	-0.061151	-0.0037123	-0.028353	0.0051643	-0.00089892	-0.0090102	0.0045172	0.0021788	-0.021559	0.015844	0.0061112	-0.0011119	0.020912	0.006205	0.0043971	-0.0016939
0.068104	0.044802	0.024214	0.023327	0.0021326	-0.033738	-0.085956	0.0093782	-0.0046217	0.0093678	-0.033959	-0.023052	0.025548	0.016584	0.0063954	0.012217	-0.015633	-0.0052947	-0.0050981	-0.0082136	0.0024032	0.023212	-0.015525	-0.036596	0.056496	0.027937	0.026864	0.0064862	0.025102	-0.0094028	-0.029038	-0.026769	-0.005247	-0.0042771	-0.061498	-0.0066543	-0.028268	0.0062852	0.0033388	-0.011703	0.006832	0.00021387	-0.017443	0.014938	0.0028074	-0.0042549	0.018509	0.0087446	0.0049407	-0.0017987
0.067224	0.050018	0.026853	0.012387	-0.0044667	-0.033709	-0.083736	0.016418	-0.0039207	0.011005	-0.035268	-0.022804	0.028976	0.015654	0.0074356	0.012701	-0.016322	-0.0078918	-0.0036778	-0.0031601	0.0071546	0.015343	-0.018834	-0.037379	0.052908	0.026355	0.030485	0.00026464	0.02377	-0.007779	-0.032438	-0.023788	-0.0076619	0.0011336	-0.054378	-0.008872	-0.027173	0.0042164	0.0077949	-0.0096376	0.0021446	-0.00095846	-0.012919	0.015759	-0.0011677	-0.0080548	0.018518	0.011478	0.004311	-0.0012776
0.067034	0.048514	0.02992	0.0095158	-0.011259	-0.033867	-0.083253	0.023951	-0.0038662	0.0056537	-0.034397	-0.017946	0.029593	0.015488	0.0089968	0.013531	-0.015265	-0.0077706	-0.0050651	0.002157	0.0081873	0.01201	-0.023813	-0.038049	0.051062	0.026799	0.027331	0.0014849	0.019581	-0.0018154	-0.038099	-0.023008	-0.0088531	0.00057568	-0.044687	-0.010371	-0.027558	0.0034722	0.012172	-0.009954	-0.0034423	0.0019979	-0.010096	0.016384	-0.0087007	-0.0048688	0.021997	0.0085959	0.0031439	-0.0038393
0.067892	0.046958	0.03141	0.01126	-0.013126	-0.031051	-0.082574	0.023074	-0.0060831	-0.0023688	-0.034417	-0.010975	0.029681	0.016728	0.0093432	0.015204	-0.012747	-0.0045253	-0.0097564	0.00042613	0.0056742	0.015694	-0.027997	-0.037725	0.053913	0.023319	0.022105	0.0032421	0.016984	0.0031819	-0.039026	-0.020897	-0.0095518	-0.00076662	-0.036318	-0.016186	-0.028182	0.0056514	0.01368	-0.0090512	-0.0090884	0.0060134	-0.0053432	0.012127	-0.017225	0.00060316	0.023796	0.0070185	0.0024021	-0.0045856
0.071619	0.038965	0.033611	0.020508	-0.015163	-0.027423	-0.078749	0.019618	-0.0091796	-0.0086633	-0.037962	-0.0071813	0.0314	0.01512	0.011407	0.014543	-0.016971	-0.0028993	-0.015046	-0.0040176	0.0032536	0.019845	-0.024983	-0.031652	0.053157	0.020051	0.022957	0.0059405	0.013562	0.00091711	-0.03991	-0.019687	-0.010352	0.0011824	-0.028943	-0.018877	-0.027328	0.0084492	0.013747	-0.0057929	-0.0090788	0.0059604	-0.0023127	0.0090341	-0.021475	0.00092887	0.024047	0.0038201	0.0017918	-0.0041139
0.075028	0.027509	0.037063	0.025573	-0.01477	-0.021825	-0.074213	0.018127	-0.010751	-0.013007	-0.0389	-0.0098345	0.03121	0.015894	0.01358	0.0084536	-0.019076	-0.0031762	-0.020033	-0.0038077	0.0036555	0.02439	-0.024965	-0.026126	0.049018	0.024237	0.027359	0.0081461	0.008553	-0.0041797	-0.036133	-0.019859	-0.0088384	-0.002064	-0.024323	-0.021916	-0.023542	0.0080729	0.0081974	-0.00020135	-0.012414	0.0081398	-0.0009704	0.0070511	-0.018601	0.0010137	0.02458	-0.0013267	0.0015177	-0.0022056
0.07505	0.020175	0.041091	0.024266	-0.013975	-0.014185	-0.072639	0.020164	-0.012598	-0.012804	-0.039657	-0.014888	0.033544	0.018143	0.012552	0.003561	-0.016766	-0.0075076	-0.02158	-0.0008394	0.0038052	0.023487	-0.025903	-0.022497	0.039244	0.030578	0.027828	0.010203	0.010818	-0.007864	-0.028546	-0.021083	-0.0063723	-0.0074111	-0.021467	-0.025928	-0.023052	0.0069325	0.0042436	0.00621	-0.016706	0.01283	-2.1517e-05	0.0044405	-0.012022	-0.00074984	0.021749	-0.0038553	0.0012378	0.001418
0.074852	0.014952	0.042359	0.022004	-0.013256	-0.0038071	-0.071348	0.026865	-0.013811	-0.014023	-0.044414	-0.020372	0.035955	0.015962	0.013734	0.0049601	-0.013542	-0.010208	-0.019169	-0.00038665	-0.00065762	0.016576	-0.020787	-0.022438	0.0334	0.031496	0.02587	0.018014	0.012533	-0.0084058	-0.023172	-0.023816	-0.0038907	-0.014018	-0.019927	-0.028083	-0.023712	0.0049277	0.0019392	0.013195	-0.017573	0.014398	0.00040757	0.0020055	-0.0053887	-0.0019992	0.017167	-0.0053668	0.00081943	0.004581
0.074756	0.016676	0.038694	0.018007	-0.0068326	0.0034385	-0.069308	0.029822	-0.018197	-0.015829	-0.046145	-0.025081	0.033806	0.012539	0.015523	0.013845	-0.0097363	-0.01321	-0.015945	0.002143	-0.0052951	0.0067074	-0.017298	-0.02308	0.033616	0.029554	0.024445	0.0234	0.011962	-0.0099416	-0.019267	-0.026984	-0.0027742	-0.012607	-0.021518	-0.029885	-0.023513	0.0039064	0.0021992	0.015308	-0.021181	0.014193	0.0033393	-0.00097568	-0.0022617	0.001458	0.013097	-0.00557	0.00052054	0.0058915
0.070107	0.019987	0.034124	0.018449	0.0060129	0.0062778	-0.070161	0.025875	-0.020453	-0.017773	-0.042584	-0.029862	0.035678	0.0099924	0.01641	0.0151	-0.0080069	-0.013138	-0.013368	0.0063859	-0.0052147	-0.0021204	-0.017631	-0.024088	0.037477	0.026307	0.022702	0.027223	0.013146	-0.0091108	-0.019113	-0.028389	-0.0044832	-0.013754	-0.023431	-0.028574	-0.024013	0.0029436	0.0049685	0.011497	-0.022866	0.012458	0.0037631	-0.0020476	-0.0010862	0.0081438	0.013855	-0.0076167	0.00077144	0.0066559
0.067224	0.018894	0.030811	0.023532	0.015709	0.014267	-0.075839	0.01939	-0.020714	-0.021276	-0.042901	-0.029095	0.035952	0.007079	0.017247	0.008942	-0.0046504	-0.013679	-0.0096858	0.012748	-0.0065336	-0.0063066	-0.018519	-0.022593	0.039254	0.028192	0.020797	0.021924	0.016953	-0.0024397	-0.021179	-0.029081	-0.0062508	-0.018088	-0.02303	-0.027052	-0.025196	-0.00033522	0.0039546	0.0055919	-0.021255	0.014442	0.004951	-0.0045251	0.002906	0.014449	0.015114	-0.010098	0.0014565	0.0057513
0.066463	0.022062	0.029504	0.020209	0.024584	0.014907	-0.081952	0.014711	-0.020794	-0.020102	-0.044331	-0.025261	0.036616	0.0046207	0.01911	0.0063459	-0.0039383	-0.012821	-0.0060379	0.019358	-0.01094	-0.0093974	-0.023604	-0.019312	0.03558	0.031685	0.020453	0.016756	0.014969	0.0022031	-0.024106	-0.028924	-0.0088206	-0.018804	-0.0176	-0.02339	-0.027157	-0.0021943	0.001762	0.00067632	-0.019417	0.012716	0.0089273	-0.0072628	0.0067421	0.016571	0.014171	-0.0055346	0.0013409	0.0040953
0.064159	0.031968	0.027389	0.016191	0.030776	0.0077844	-0.083031	0.0028046	-0.020362	-0.012392	-0.047268	-0.01802	0.039603	0.0044009	0.018136	-0.00044146	-0.0042237	-0.015562	-0.0027758	0.02511	-0.015639	-0.0090833	-0.027624	-0.011901	0.037257	0.027119	0.019626	0.014998	0.016496	0.003951	-0.028719	-0.028924	-0.0067226	-0.022007	-0.0138	-0.019276	-0.030342	-0.0025692	0.000151	-0.0044164	-0.013188	0.010441	0.011479	-0.0064117	0.0081492	0.016492	0.011394	-0.0011791	0.00077471	0.0020035
0.055833	0.038618	0.027113	0.014167	0.029492	0.0069971	-0.083373	-0.0032568	-0.01661	-0.0094861	-0.049489	-0.010005	0.041178	0.0039969	0.015815	-0.0076845	-0.0040652	-0.017571	0.00068516	0.027009	-0.016658	-0.011211	-0.024754	-0.0067397	0.040132	0.025797	0.018769	0.0099121	0.019811	0.0014782	-0.032682	-0.02742	-0.0010659	-0.023441	-0.013434	-0.017857	-0.033235	-0.0030317	-0.00089505	-0.0097888	-0.0067073	0.012275	0.013083	-0.0010402	0.005678	0.0094025	0.01049	0.0037691	-9.383e-05	-0.00096301
0.050596	0.040988	0.025293	0.013184	0.023236	0.011707	-0.083752	-0.0056642	-0.011405	-0.013719	-0.046657	-0.0038065	0.04183	0.0035137	0.014135	-0.0084134	-0.0052452	-0.018393	0.0027417	0.023629	-0.014144	-0.013507	-0.016836	-0.00931	0.040662	0.022466	0.020262	0.0043851	0.021338	-0.0013405	-0.03671	-0.022391	0.0020835	-0.019887	-0.010818	-0.020051	-0.035036	-0.0046461	0.0018821	-0.010298	-0.0056636	0.012314	0.013686	0.00068234	0.00037427	0.007124	0.010362	0.0092192	0.00036231	-0.0047469
0.051071	0.037034	0.019771	0.017267	0.020031	0.018782	-0.08256	-0.0098344	-0.0083546	-0.017503	-0.044995	-0.00070791	0.044562	0.0034196	0.011038	-0.0051496	-0.0080672	-0.017538	0.0025708	0.021006	-0.012505	-0.013899	-0.012722	-0.012717	0.042205	0.018883	0.021892	0.0040584	0.021535	-0.0044924	-0.036328	-0.02021	0.0014439	-0.015031	-0.0091999	-0.024757	-0.034518	-0.0048818	0.0055548	-0.0070474	-0.0075617	0.01519	0.011866	-0.00063731	-0.0046998	0.0089969	0.0094651	0.008273	0.001071	-0.0069984
0.051519	0.035437	0.018918	0.022072	0.020847	0.019306	-0.081634	-0.01673	-0.0066852	-0.017424	-0.043578	-0.0020471	0.04639	0.0063162	0.0061603	-0.0019407	-0.010045	-0.014583	0.0036198	0.015194	-0.012474	-0.010774	-0.012344	-0.01552	0.041935	0.015871	0.028623	0.0057716	0.022748	-0.0075634	-0.032874	-0.017181	-0.0028956	-0.013661	-0.012617	-0.028156	-0.035755	-0.0031164	0.006038	-0.00085445	-0.0074437	0.021175	0.010949	-0.00079135	-0.0083129	0.0094542	0.0054741	0.0031833	0.00094974	-0.0088658
0.05207	0.034417	0.02258	0.026105	0.023145	0.016807	-0.083684	-0.019861	-0.0062565	-0.016463	-0.042984	-0.0058751	0.045424	0.0093376	0.0020305	0.0018	-0.0072721	-0.0096322	0.0082465	0.0075983	-0.014666	-0.0090346	-0.0156	-0.018232	0.044638	0.014146	0.03659	0.0080934	0.019992	-0.011059	-0.031587	-0.011671	-0.0062409	-0.016356	-0.015426	-0.031119	-0.036948	-0.00031753	0.0053929	0.0045854	-0.0077381	0.021344	0.012123	0.0013006	-0.010383	0.010298	0.0019777	-0.001635	1.9635e-05	-0.010727
0.060641	0.03107	0.023201	0.02445	0.025809	0.01678	-0.086676	-0.019505	-0.0060967	-0.017157	-0.045715	-0.0068011	0.039731	0.011695	-0.0010596	0.010166	-0.0011973	-0.0075647	0.0099	0.00069609	-0.014714	-0.0092009	-0.018359	-0.020093	0.044952	0.01294	0.044197	0.0084216	0.012598	-0.0087442	-0.029773	-0.0089178	-0.0080604	-0.020526	-0.015623	-0.031466	-0.035658	0.0015995	0.0029357	0.0050751	-0.0053499	0.019985	0.012666	0.004762	-0.011813	0.0096951	-0.0013776	-0.0025202	-0.00073686	-0.012752
0.067837	0.028294	0.019971	0.02393	0.025551	0.024885	-0.0913	-0.018501	-0.006118	-0.017315	-0.050454	-0.0067785	0.035647	0.015065	-0.0034861	0.01747	-2.7508e-05	-0.0068476	0.0077684	-0.001335	-0.011437	-0.011027	-0.019052	-0.02274	0.048446	0.012778	0.046161	0.0081965	0.0078248	-0.010664	-0.027882	-0.0085504	-0.012042	-0.020674	-0.016536	-0.027057	-0.035937	-0.0020875	0.0053845	0.0083707	0.00040313	0.018356	0.012911	0.0036379	-0.015883	0.0094987	-0.0023943	-0.0022609	-0.00013712	-0.010574
[truncated: 466 more columns]
