# Supplementary material for: Large-scale cortical functional networks are organized in structured cycles
Source: Nat Neurosci. 2025 Aug 27;28(10):2118–28. doi: 10.1038/s41593-025-02052-8 (PMC12497652; doi:10.1038/s41593-025-02052-8)
Supplement: Supplementary file 9 — Statistical source data. [file 41593_2025_2052_MOESM9_ESM.zip › figure6a_neg.csv]

2.618
2.618
2.618
2.618
2.618
2.618
2.618
2.618
2.618
2.618
2.618
3.1416
3.1416
3.1416
3.1416
3.1416
3.1416
3.1416
3.1416
3.6652
3.6652
3.6652
3.6652
3.6652
3.6652
3.6652
3.6652
3.6652
3.6652
3.6652
3.6652
3.6652
3.6652
3.6652
3.6652
3.6652
3.6652
3.6652
3.6652
3.6652
3.6652
3.6652
3.6652
3.6652
3.6652
3.6652
3.6652
3.6652
3.6652
3.6652
3.6652
3.6652
3.6652
3.6652
3.6652
3.6652
3.6652
3.6652
3.6652
3.6652
3.6652
3.6652
3.6652
3.6652
3.6652
4.1888
4.1888
4.1888
4.1888
4.1888
4.1888
4.1888
4.1888
4.1888
4.1888
4.1888
4.1888
4.1888
4.1888
4.1888
4.1888
4.1888
4.1888
4.1888
4.1888
4.1888
4.1888
4.1888
4.1888
4.1888
4.1888
4.1888
4.1888
4.1888
4.1888
4.1888
4.1888
4.1888
4.1888
4.1888
4.1888
4.1888
4.1888
4.1888
4.1888
4.1888
4.1888
4.1888
4.1888
4.1888
4.1888
4.1888
4.1888
4.1888
4.1888
4.1888
4.1888
4.1888
4.7124
4.7124
4.7124
4.7124
4.7124
4.7124
4.7124
4.7124
4.7124
4.7124
4.7124
4.7124
4.7124
4.7124
4.7124
4.7124
4.7124
4.7124
4.7124
4.7124
4.7124
4.7124
4.7124
4.7124
4.7124
4.7124
4.7124
4.7124
4.7124
4.7124
4.7124
4.7124
4.7124
4.7124
4.7124
4.7124
4.7124
4.7124
4.7124
5.236
5.236
5.236
5.236
5.236
5.236
5.236
5.236
5.236
5.236
5.236
5.236
5.236
5.236
5.236
5.236
5.236
5.236
5.236
5.236
5.236
5.236
5.236
5.236
5.7596
5.7596
5.7596
5.7596
5.7596
5.7596
5.7596
5.7596
5.7596
5.7596
5.7596
5.7596
5.7596
5.7596
