# Supplementary material for: Large-scale cortical functional networks are organized in structured cycles
Source: Nat Neurosci. 2025 Aug 27;28(10):2118–28. doi: 10.1038/s41593-025-02052-8 (PMC12497652; doi:10.1038/s41593-025-02052-8)
Supplement: Supplementary file 9 — Statistical source data. [file 41593_2025_2052_MOESM9_ESM.zip › figure6b_meandir.csv]

0	-0.0025702	0.00063257	-0.0043619	0.0027939	-0.0050755	-0.0013002	-0.00055773	0.003657	0.00066375	0.0022231	0.0038951
0.0011062	0	-0.0022136	-0.0014516	0.0062096	-0.011333	-0.0032666	-0.0065747	0.0024096	0.0084752	0.0043976	0.002241
0.0012706	0.00099888	0	-0.0015499	-0.002879	0.0098562	0.002104	0.0085757	-0.0063757	-0.0054895	-0.0023096	-0.0042017
0.0012879	0.00054422	0.0015769	0	0.00064186	-0.010201	-0.0068166	-0.011403	0.0061291	0.0097246	0.0049425	0.0035737
-0.001322	-0.0040197	-0.0013018	-0.0019148	0	-0.0014662	-0.00019851	0.00016593	0.0030879	0.00053327	0.0021334	0.0043025
0.0023047	0.013536	-0.0085481	0.013223	0.0028187	0	-0.0035181	-0.0094078	-0.01283	0.0014683	0.0010581	-0.00010484
0.0019403	0.0067403	-0.0076572	0.0080829	-0.00043065	0.0074089	0	-0.0021518	-0.0088177	-0.001654	-0.00053237	-0.0029286
0.0017972	0.008473	-0.008856	0.009604	-0.0014141	0.011356	0.0019549	0	-0.012458	-0.0032105	-0.0035588	-0.0036875
-0.00072027	-0.0049148	0.0033158	-0.0079635	-0.0050489	0.013426	0.0069121	0.011199	0	-0.011985	-0.004029	-0.00019122
-0.0021432	-0.012674	0.0074861	-0.011693	1.8126e-05	-0.0058695	0.00062243	0.00084358	0.017276	0	0.0013796	0.0047546
0.00094069	-0.0044278	0.0011434	-0.0050104	-0.0036462	0.0018324	-0.00036984	0.0023055	0.0054532	8.3576e-06	0	0.0017707
0.00035036	-0.0028964	0.0037485	-0.0025367	-0.0043591	0.0063318	0.00074224	0.0032263	0.0010662	-0.003407	-0.0022661	0
